# Supplementary material for: Urban–rural transportation accessibility: A novel geographical indicator for characterizing urban–rural integration
Source: PLoS One. 2026 Feb 26;21(2):e0343242. doi: 10.1371/journal.pone.0343242 (PMC12944758; doi:10.1371/journal.pone.0343242)
Supplement: S1 Data — (CSV) [file pone.0343242.s008.csv]

VS ID	Lon (°)	Lat (°)	2015_Travel Time (h)	2023_Travel Time (h)
1	102.70004059000	25.28511596990	0.62072202746	0.56895667599
2	102.62062996500	25.29280314030	0.66769236250	0.65048832445
3	102.57890506400	25.28738511000	0.91278660752	0.80618382208
4	102.60783792000	25.30186667960	0.71391491176	0.69664283464
5	102.57805817000	25.30726956010	0.88435350599	0.75381889634
6	102.67251550500	25.28780571070	0.61242812206	0.59870002546
7	102.60671869000	25.29101610030	0.70029797788	0.68308620108
8	102.58446131500	25.28720199000	0.79697667870	0.77947913537
9	102.69972125000	25.26646538970	0.58965941965	0.56330964181
10	102.71894797500	25.27548378010	0.83898160772	0.71667609418
11	102.70350450600	25.26806096990	0.61067123556	0.60867335950
12	102.71307077500	25.26417231050	0.76876712336	0.25625570779
13	102.69502183500	25.27461378000	0.56429001162	0.51949344648
14	102.67604728400	25.27686873010	0.57721400218	0.54803864486
15	102.68137456500	25.27024868970	0.64594449643	0.57872905711
16	102.69119087500	25.26119009980	0.55787167931	0.53752658095
17	102.70023120000	25.26328553960	0.57960098777	0.56211101274
18	102.65811192000	25.25960142040	0.47248085071	0.35436063803
19	102.58983091000	25.27236180030	0.82878380405	0.81146965229
20	102.59923932900	25.27468314000	0.87212783809	0.85475660123
21	102.70833335000	25.27928328000	0.76530488878	0.56936530492
22	102.67294537500	25.26188337080	0.50972511755	0.48065043090
23	102.57247780500	25.28223632990	1.16578666322	0.85508296891
24	102.67058070600	25.27234869010	0.54093316891	0.51939935507
25	102.59147377500	25.28095551000	0.78157708928	0.76434110035
26	102.61937304500	25.28475512950	1.39661735620	0.65976707671
27	102.60418591500	25.28074214950	1.17752531770	0.77188104539
28	102.67459219500	25.24873008020	0.43700116084	0.42258686754
29	102.71442583500	25.24553703020	0.53345198741	0.40008899056
30	102.71016325500	25.22567102940	0.43772138076	0.32829103557
31	102.68183446500	25.23838607970	0.44811758605	0.33608818954
32	102.66083604000	25.24816601970	0.41225066398	0.30918799798
33	102.71171071100	25.24823048980	0.52778362157	0.39583771618
34	102.66278165500	25.24635260960	0.39865535066	0.29899151300
35	102.66134490500	25.25145534040	0.42977045983	0.32232784488
36	102.68555563000	25.23619940950	0.41655370138	0.31241527603
37	102.64051133100	25.25413103930	0.51678200347	0.38758650260
38	102.71325743000	25.23998783970	0.51454888261	0.38591166196
39	102.70443221400	25.24330802990	0.49070067454	0.36802550591
40	102.68592390100	25.24676885990	0.49924593519	0.47675462173
41	102.69170135000	25.23256863020	0.40820881689	0.30615661266
42	102.66561431000	25.25053721940	0.42881110368	0.32160832776
43	102.69370727100	25.20586529980	0.37693530280	0.34885480584
44	102.68980613600	25.20770174990	0.30977693621	0.23233270216
45	102.70202848500	25.19858165970	0.36011951242	0.27008963432
46	102.68850889500	25.21398374920	0.33229064409	0.24921798306
47	102.72199048900	25.20681528030	0.98588509991	0.47481050394
48	102.70347479100	25.22335878050	0.40157221602	0.30117916201
49	102.68043838500	25.22187887970	0.34001032831	0.25500774624
50	102.68000946000	25.22402969940	0.34178885296	0.25634163972
51	102.64996350000	25.20767538000	0.56722923536	0.52916017900
52	102.67569017900	25.18999800050	0.69415671349	0.52061753512
53	102.69250001500	25.19290736980	0.32378396374	0.24283797280
54	102.70585531500	25.18427052050	2.71871870385	0.42609047501
55	102.69846646500	25.19558747960	0.33638826866	0.25229120150
56	102.64520395500	25.19448417040	1.18229871744	0.58182801186
57	102.58597639500	25.17700341030	1.42607166587	0.44603340046
58	102.59221661500	25.18190549970	1.11764335139	0.28684131059
59	102.61131534600	25.18646996970	1.12707180038	0.65267939514
60	102.62151595500	25.18041402040	1.04511720418	0.53378051593
61	102.56232563500	25.18025868020	0.75486913619	0.43007735413
63	102.65905205500	25.17377013000	0.41678110461	0.33768261983
64	102.60182159600	25.17602337060	0.91437454096	0.28147786574
65	102.66024940500	25.17108813050	0.41247392324	0.33352242035
66	102.60007271500	25.19379411050	1.61258952293	1.21110306055
67	102.60545939000	25.19382243030	0.98559842896	0.61003857830
68	102.59006849000	25.14898691980	0.98197547954	0.57294133268
69	102.57898392000	25.16956916920	1.14381262596	0.43288868420
70	102.61078957500	25.16282415060	0.64569557543	0.29057654975
71	102.65094881900	25.16298278980	0.55525975579	0.46217163507
74	102.66821999100	25.15084371000	0.30103807314	0.27706730200
75	102.61955592000	25.15086504030	1.78233260876	0.68418038869
77	102.68577739000	25.14900123020	0.22932425706	0.21550536186
78	102.59601695100	25.14555720040	0.93390840711	0.52419711739
79	102.65974092500	25.16755934970	0.45343533189	0.36220499665
80	102.59841420600	25.16781500970	1.20075069183	0.33771534184
81	102.58976413000	25.16375247060	1.14662629776	0.40804806478
82	102.60939006500	25.16572428010	0.57637984048	0.25047037965
83	102.62999610500	25.15704024020	0.40603144081	0.30253695856
84	102.65417281000	25.16618816960	0.42393552733	0.35037731277
85	102.65476231500	25.16871789080	0.43460300278	0.36110361132
86	102.62254681100	25.11425760010	0.56296534047	0.43099696264
87	102.60434502500	25.13731793930	0.90525660793	0.49637627560
88	102.63724075400	25.13327841030	0.59885813277	0.19378115571
89	102.60497593500	25.11530937030	0.85962057800	0.80321009303
90	102.62991311900	25.11795750010	0.55765032650	0.26401783211
91	102.65131800100	25.13441322010	0.24159307826	0.18119480870
92	102.59518787000	25.13734800030	1.43892737304	0.64355871032
93	102.68087004000	25.13336109010	0.22093406017	0.16570054513
94	102.65042340100	25.10351864980	0.33856134591	0.25392100943
95	102.62328478500	25.10715663060	0.32444484995	0.26803436498
96	102.72181447500	25.10809173020	0.13669635464	0.13238331900
97	102.69879210500	25.09023699000	0.12931602309	0.09698701731
98	102.67511652900	25.08773715050	0.11636040117	0.11315893834
99	102.72026698400	25.10559354040	0.14883613843	0.14734505650
100	102.73705452500	25.10841987070	0.17367901296	0.17367886580
101	102.64306122000	25.09051343980	0.13601950279	0.10201462709
102	102.65069447500	25.08619113030	0.11402589125	0.08551941844
103	102.64298905100	25.10127056980	0.15508113028	0.11631084771
104	102.66521002500	25.10649288010	0.12518210046	0.09388657535
105	102.65154931500	25.11125469010	0.14428538187	0.10821403640
106	102.70049111000	25.06214865030	0.03319100428	0.03319100428
107	102.69395314500	25.08115574970	0.08264062860	0.08264062860
108	102.64774177000	25.06729851020	0.11833720235	0.08875290176
109	102.65669137500	25.08131160030	0.09724224085	0.07293168064
110	102.64782114900	25.08080670010	0.11373866371	0.08530399778
1	103.31780182400	24.98351931020	0.46497598680	0.15499199560
2	103.38977267500	24.99556005040	0.85157747742	0.65048832445
3	103.35854844000	24.98929572050	0.96607217590	0.80618382208
4	103.39035553000	24.95062709980	0.62310948728	0.46733211546
5	103.38839584500	24.96946434010	0.68843700022	0.51632775016
6	103.36048758000	24.97398701970	0.96199582925	0.59870002546
7	103.35067669500	24.97605920980	0.87320162929	0.68308620108
8	103.38819659000	24.96309570010	0.64663989306	0.21554663102
9	103.33881775000	24.96451244970	0.50036473471	0.37527355103
10	103.32805626500	24.95239398030	0.35727583436	0.11909194479
11	103.30054703500	24.95078403070	0.49274872080	0.16424957360
12	103.38700753500	24.95408696940	0.59597943945	0.19865981315
13	103.35105630500	24.95492133000	0.73168499575	0.51949344648
14	103.30268112500	24.97561721950	0.50798746782	0.38099060087
15	103.29902047500	24.96895440050	0.50343009121	0.37757256841
16	103.41287208100	24.92539821010	0.79537467706	0.53752658095
17	103.39903727900	24.92097615020	0.79438938443	0.56211101274
18	103.43229137500	24.92571452960	3.11003669118	0.48820370694
19	103.36503565400	24.92238372040	0.40628701137	0.13542900379
20	103.29196500000	24.94743594000	0.75428590169	0.25142863390
21	103.29771168500	24.93201819020	0.73652422214	0.56936530492
22	103.33588590400	24.93194229020	0.33509672832	0.11169890944
23	103.31201968500	24.93009723030	0.40702721984	0.13567573995
24	103.35182455500	24.94729100950	0.60055859152	0.51939935507
25	103.43829940500	24.90494727050	0.76682270358	0.76434110035
26	103.40881470500	24.89268168040	0.65193838600	0.48895378950
27	103.27193604000	24.89648688080	0.34521234595	0.11507078198
28	103.38649993000	24.89141517050	0.55351098159	0.42258686754
29	103.34760642500	24.89163564000	0.29127609083	0.09709203028
30	103.35588588500	24.91199951970	0.32578577783	0.10859525928
31	103.29200875000	24.89343423060	1.35906668539	0.45563137485
32	103.35259476500	24.89182709990	0.27126234109	0.09042078036
33	103.28270652000	24.89866478970	0.34173228773	0.11391076258
34	103.27844411500	24.89429979020	0.28356708816	0.09452236272
35	103.42593936500	24.86148720040	0.48344247519	0.43730368344
36	103.65009371500	24.87483909010	0.89047745597	0.42409723779
37	103.54893696000	24.86220042040	0.76066381389	0.52396114832
38	103.58531659000	24.87565745940	0.78472915473	0.52132798945
39	103.61814967000	24.87539205070	1.04713162676	0.49797331588
40	103.45281355600	24.86122041050	0.77995231808	0.47675462173
41	103.36088969400	24.86384070050	0.28801430880	0.09600476960
42	103.34367792100	24.86424650950	0.21387336579	0.07129112193
43	103.35132846500	24.86619264000	0.24662530258	0.08220843419
44	103.29657751000	24.87743810990	0.29605852467	0.22204389350
45	103.28655907500	24.88015187980	0.27554069186	0.20665551889
46	103.37185313000	24.88728924030	0.43640320556	0.33982113510
47	103.29859403500	24.88192569020	0.30920004546	0.10306668182
48	103.29923176900	24.89030328080	0.35603753658	0.26702815244
49	103.32413892500	24.88111080040	0.51038026216	0.34746386820
50	103.27141835500	24.86591129940	0.17222014663	0.05740671554
51	103.35527065400	24.86630750970	0.18753344061	0.06251114687
52	103.64245955100	24.83893500060	1.02422984518	0.70161025337
53	103.45174182000	24.85720866050	0.70449553931	0.33101002258
54	103.43333773500	24.83212052990	0.45359031736	0.42609047501
55	103.59745182500	24.84459945090	0.94897521853	0.33948201373
56	103.63672098500	24.84721331940	0.98067666961	0.58182801186
57	103.46150251500	24.84159234000	0.66334691538	0.44603340046
58	103.55803290000	24.84464877040	0.93114869174	0.28684131059
59	103.31829648000	24.83663688030	0.11827880407	0.03942626802
60	103.31518337000	24.85422011990	0.33115311332	0.11038437111
61	103.31736786000	24.85636604980	0.19869709019	0.06623236340
62	103.31275122000	24.83789723970	0.12397924389	0.04132641463
63	103.33345480500	24.85241631000	0.18521509786	0.06173836595
64	103.38485328500	24.85383122960	0.35019758252	0.28147786574
65	103.31816579000	24.85839447050	0.18081541588	0.06027180529
66	103.24801133500	24.83650104050	2.46518102514	1.21110306055
67	103.26283992500	24.83922923960	0.27037386809	0.09012462270
68	103.26340944600	24.84026897980	0.29253574273	0.09751191424
69	103.29259895500	24.83500025980	0.19104421938	0.06368140646
70	103.26717450000	24.86027483960	0.19447112128	0.14585334096
71	103.25824344500	24.84727896020	0.70948911948	0.46217163507
72	103.24359486000	24.85807998030	0.49559842750	0.29507174661
73	103.24373507000	24.85181078950	0.42634291480	0.33920696961
74	103.23091513000	24.83706447020	0.89465073204	0.27706730200
75	103.26394890000	24.83634920990	0.18635006721	0.06211668907
76	103.23341479500	24.84264522000	1.18849815855	0.52652541895
77	103.42826189500	24.82866332980	0.67548304047	0.21550536186
78	103.37096773500	24.81918851950	0.45505595768	0.34129196826
79	103.42733131400	24.82565255980	0.76075042839	0.36220499665
80	103.58982235000	24.80994941980	1.14181911581	0.33771534184
81	103.64333059500	24.79817864980	1.20451789614	0.40804806478
82	103.64326021100	24.80474793020	1.17182334558	0.25047037965
83	103.64086421500	24.80179113060	1.25165634238	0.30253695856
84	103.58412697500	24.80247230960	1.03374162726	0.35037731277
85	103.57039980000	24.81063173990	0.99428191420	0.36110361132
86	103.57613423500	24.80827734000	0.99860840473	0.43099696264
87	103.30529992900	24.80967303000	0.08340652872	0.02780217624
88	103.30367435500	24.80642630980	0.09406271944	0.07054703958
89	103.47748435600	24.82624836000	0.62148800273	0.20716266758
90	103.31060596500	24.83176094980	0.10688215414	0.03562738471
91	103.42125811500	24.80765804970	0.46923364522	0.24406915450
92	103.29878590500	24.81112367990	0.32042855312	0.10680951771
93	103.43006425500	24.81260685020	0.47667140234	0.22737522166
94	103.25691232500	24.81695961060	0.28030563388	0.21022922541
95	103.25768239500	24.82203969020	0.16107881685	0.05369293895
96	103.28534569500	24.81473241020	0.11671783284	0.08753837463
97	103.24895976400	24.82123121970	1.80138945648	0.14295690848
98	103.29758764500	24.82084400940	0.13476446902	0.11315893834
99	103.25538415600	24.81966000030	0.27013427809	0.14734505650
100	103.29356754500	24.82208064020	0.13697072493	0.10272804369
101	103.25341638500	24.82437056950	0.27126642578	0.13738910553
102	103.28411698500	24.81862302010	0.12282770239	0.11933378659
103	103.37769071000	24.78121812040	0.47544672198	0.17118371076
104	103.54657463600	24.78967266020	1.10460685415	0.13445763968
105	103.47389314600	24.79225907930	0.68858822314	0.15457560155
106	103.51035233000	24.77612489940	2.04252766674	0.03319100428
107	103.61820906500	24.76808819980	1.35083350841	0.08264062860
108	103.26919410400	24.78557157000	0.07750038397	0.05812528798
109	103.29793957000	24.78777707980	0.07196823475	0.05397617606
110	103.30786441500	24.80234000970	0.09963104286	0.07472328214
111	103.30200972000	24.77795084980	0.06757047047	0.06187029169
112	103.28299919000	24.78257616000	0.06113116873	0.05924978970
113	103.29786953500	24.79737678010	0.07110152995	0.05983712550
114	103.26249307500	24.78400569010	0.10843143559	0.10834960931
115	103.29387929000	24.77902374000	0.03261489885	0.03190401417
116	103.24802449500	24.78027761970	0.14125962231	0.14123794080
117	103.21594398400	24.78544803020	0.37896868486	0.37784118411
118	103.24968300600	24.79267637970	0.27612687707	0.09204229236
119	103.25064330000	24.78328799980	0.14402241504	0.13502949728
120	103.22507555500	24.78061485010	0.68664360215	0.25163332738
121	103.25360951600	24.80315484010	0.66438271930	0.53105357791
122	103.37427376500	24.77520947990	0.45371795482	0.39011817881
123	103.34508425500	24.78826788060	0.23259781559	0.23201644858
124	103.27535351000	24.79725447060	0.11006980594	0.08892262432
125	103.25957596500	24.80376492060	0.14066157875	0.10549618406
126	103.25444076500	24.77865815970	0.11144269182	0.08358201887
127	103.26825414400	24.77994125950	0.06165620011	0.04624215008
128	103.25321170500	24.78250800000	0.13350809835	0.13348641684
129	103.64338187000	24.75095268050	1.24216647434	1.13670249134
130	103.51707408000	24.75719856020	1.19158207483	0.97730377365
131	103.51713347500	24.76098779950	1.52228676090	0.91748023658
132	103.48016164500	24.75123036010	0.81882673657	0.72823548391
133	103.44509514500	24.74600631070	0.73038065921	0.64089716518
134	103.63928995000	24.74084892020	1.24540765194	1.14044720466
135	103.55069375000	24.75827376050	1.10136062968	0.90472298562
136	103.52064457000	24.75045972040	0.99166465199	0.88466608780
137	103.45025628000	24.74385864020	0.72820001664	0.59628486940
138	103.41268073500	24.75357848950	0.61853503943	0.53685607162
139	103.51928051400	24.75468539960	1.08213584555	0.90471489356
140	103.45178935000	24.74957177970	0.69573273935	0.60624047837
141	103.61037113000	24.76094721040	1.51822483257	1.11064211791
142	103.61409534100	24.76486287000	1.38527310132	1.15461285616
143	103.29338806500	24.76824288020	0.04335051992	0.04315055515
144	103.27990302000	24.76516821000	0.03196414489	0.03195332968
145	103.29282862600	24.76622331030	0.05917683139	0.04438262354
146	103.28599312500	24.76919249960	0.04694064992	0.03520548744
147	103.29525268900	24.76157940010	0.06332268617	0.06328790138
148	103.28072093500	24.77272670990	0.03019451944	0.02870248511
149	103.29104177100	24.76314522030	0.07138296764	0.06258645059
150	103.27576066500	24.75194378950	0.06471313027	0.05709623077
151	103.29315696000	24.76116212950	0.06669239787	0.05001929840
152	103.26360905000	24.75982347020	0.08090985965	0.08089904445
153	103.25794860500	24.76420929030	0.09587010992	0.09400229984
154	103.27685777500	24.76469093990	0.03608662994	0.03582161239
155	103.26154265000	24.76384569040	0.08888792797	0.08785314309
156	103.24925478000	24.77069901010	0.15626591859	0.13357413971
157	103.24285884500	24.75382995010	0.55658816407	0.15958525333
158	103.24973448900	24.77596893060	0.14971794567	0.13784481081
159	103.21747505900	24.77577033040	0.38635630651	0.33824364004
160	103.22771669000	24.75763875040	0.25137894454	0.25042446500
161	103.20912955500	24.75481080040	1.72310307957	0.81038679792
162	103.61439504500	24.76242272940	1.50615495452	1.10320818845
163	103.27374449100	24.75473595030	0.05721298997	0.05720217477
164	103.23904860500	24.76094682050	0.18878901374	0.14159176030
165	103.25084364000	24.76559916010	0.14419006143	0.14325079617
166	103.24989451000	24.77303900950	0.15575200346	0.14975130525
167	103.25777850400	24.76913898020	0.15066263080	0.13830096487
168	103.31829991000	24.77593379950	0.66923033114	0.14943059221
169	103.22328691500	24.76244609990	0.25037360708	0.18778020531
170	103.24220886000	24.76550844060	0.16200146484	0.16044376708
171	103.57735717000	24.72225351000	1.27154923844	1.12520239582
172	103.57925599000	24.72725300930	1.19643984432	1.04972744694
173	103.58086067000	24.71897790050	1.17751944487	0.99980029071
174	103.64786407500	24.71900714990	1.13907775897	1.07969386692
175	103.62330559000	24.73149795010	1.25957225480	1.08968386766
176	103.44243220500	24.74201249950	0.65153124288	0.56204774885
177	103.62719251500	24.72833634010	1.22296815855	1.03879025407
178	103.57851906500	24.71606556080	1.24203932957	1.01335082580
179	103.49916678500	24.73578828010	1.19227274403	0.96396355838
180	103.58139004500	24.72189740940	1.16918476806	1.02638370876
181	103.46583744000	24.71514317980	0.69379368665	0.62573299375
182	103.37538364900	24.72486186010	0.42613324756	0.29202622251
183	103.28666274500	24.72401409010	0.26911590006	0.22095572288
184	103.31520821900	24.74418057030	0.23729438263	0.14335060058
185	103.25907826500	24.74621946030	0.12447300518	0.10866700787
186	103.26473244600	24.72882819070	0.17669648945	0.16522684310
187	103.27244238500	24.72130314050	0.21607315220	0.18207785699
188	103.29768918000	24.72758876940	0.46229536491	0.18952721965
189	103.29229963500	24.72896517020	0.50102313123	0.19368225614
190	103.25993723500	24.73748987980	0.16355852527	0.12266889396
191	103.25677950000	24.72722016020	0.17435997618	0.14528027911
192	103.25947824500	24.74331981060	0.11337643694	0.09757614522
193	103.24008793000	24.72560802000	0.68722039439	0.26623765369
194	103.23122148500	24.72467615970	0.29849659660	0.27627990742
195	103.25238157500	24.73613915940	0.27502269815	0.15990947671
196	103.22630587500	24.74507742030	0.53078116950	0.27094577085
197	103.20864949500	24.74604096030	2.25058143888	0.36889248864
198	103.23157068100	24.73006542010	0.31595077196	0.23377934921
199	103.38633721500	24.72544175960	0.70935937944	0.32249150683
200	103.46708106100	24.69784686020	0.67656592083	0.55307417556
201	103.64879178500	24.69899499030	0.98752431549	0.92014686643
202	103.63301424000	24.68998067980	1.06391481240	0.95291126372
203	103.55666506600	24.68705588980	2.23702157118	0.83426289926
204	103.53200560500	24.70835277040	0.88829641445	0.82478483441
205	103.59883261000	24.69260556030	0.95063006094	0.86193709902
206	103.40297317000	24.70849664950	0.44309070656	0.36584944456
207	103.26666094500	24.69672780060	0.37035291726	0.29390242738
208	103.26352571500	24.69574988950	0.31573222433	0.27969140365
209	103.27961826000	24.70149504010	0.40104171791	0.29643016998
210	103.29529805000	24.71119605010	0.31052080835	0.27740128662
211	103.26675978500	24.71768690980	0.22590215635	0.20490015735
212	103.27207264500	24.70343429970	0.38969488910	0.26326695183
213	103.26009743100	24.71236011000	0.23733414546	0.19835592356
214	103.22612800500	24.71928974980	0.31198384999	0.28990532459
215	103.23509185500	24.71384900970	0.32265251795	0.29222339366
216	103.25278351500	24.70796150930	0.40016713290	0.34825378776
217	103.22994115000	24.71678508030	0.33242862907	0.28814361585
218	103.24742526000	24.71471018980	0.27303405441	0.21779577611
219	103.23668915000	24.69959729920	1.09546059939	0.29031964020
220	103.24433917000	24.70013174990	0.36937386309	0.24756831520
221	103.24719937000	24.69185370000	0.37344778689	0.28668695727
222	103.19827878500	24.69355511990	0.51329330441	0.44501923709
223	103.21649082500	24.71223726030	0.44235713290	0.40026118336
224	103.39955748500	24.70677899980	0.53005750180	0.43357886612
225	103.30054686000	24.69127788030	0.62214746134	0.50725385758
226	103.36853737000	24.70195998060	0.38318290502	0.32413990186
227	103.29916915500	24.70871967030	0.37584073048	0.26106431235
228	103.29174611000	24.71254164070	0.35320717305	0.33940110328
229	103.29149449500	24.71935959020	0.24434092998	0.23838604497
230	103.63717549500	24.66256328980	1.28896418490	1.18409634357
231	103.43610700400	24.66966461970	0.51270022433	0.43752411634
232	103.62596597500	24.65734893050	1.07125586862	0.96693674342
233	103.45011624500	24.66356787020	0.64274455306	0.55814453061
234	103.61320361000	24.66188073030	0.86385060258	0.80261004789
235	103.51893310600	24.67358798980	0.73282244883	0.67274027848
236	103.55439349600	24.68041371000	1.18957358896	0.80562687401
237	103.52272374500	24.66323879990	0.69893887072	0.63706094200
238	103.58509356900	24.66398202040	0.83424012102	0.75448886555
239	103.52655215000	24.66610790970	0.67814032382	0.61908537491
240	103.43285659000	24.66165228060	0.54272708741	0.46895706095
241	103.26037967000	24.66731189990	0.49235741633	0.40714654339
242	103.29995934900	24.66224012990	0.42403469012	0.36046586097
243	103.27323114600	24.66804240070	0.53589752629	0.43470037367
244	103.25130697100	24.67303349980	0.43793245998	0.30700370300
245	103.25674261000	24.67795256970	0.39573716955	0.30555220529
246	103.27257216500	24.66498294030	0.64063566244	0.37256101577
247	103.26975641500	24.66817530000	0.48229247442	0.34434950494
248	103.36985550500	24.68150975990	0.27989425796	0.24614865161
249	103.28103880600	24.67917591000	0.51961279196	0.40962956679
250	103.29519977100	24.68358720000	0.87247186423	0.45201423420
251	103.25665241400	24.68047251050	0.36567054076	0.28321217073
252	103.25735297400	24.66487302010	0.43560328218	0.35039240923
253	103.21571771000	24.66756239970	0.56333248073	0.45282094603
254	103.20141457400	24.66973161020	0.70849963854	0.59818886051
255	103.24292111000	24.67550250010	0.43460599917	0.34005833396
256	103.21057386500	24.67539615030	0.78816396432	0.50863136832
257	103.24610026600	24.67926375010	0.46668013075	0.37216192249
258	103.24208933500	24.68268063000	0.53017639515	0.32574283820
259	103.21015354900	24.66423494980	0.63068289004	0.52060576689
260	103.21992863000	24.67611636010	0.56980732246	0.45973019931
261	103.21094448000	24.67062657030	0.66545349567	0.55537637252
262	103.21387615000	24.68296071010	0.61596626557	0.50582875870
263	103.22045695500	24.68192550050	0.67862377068	0.50341705798
264	103.21558632000	24.69042194980	0.68114251616	0.60140877940
265	103.19063363000	24.67625507960	1.19197533069	0.89398149802
266	103.18762944000	24.66819936070	0.93618960555	0.31206320185
267	103.18763987000	24.67210980020	1.01099401171	0.85412163847
268	103.55335326000	24.64136226030	0.75177560902	0.69015425920
269	103.54966471500	24.65314416040	0.76182801520	0.71437668090
270	103.60881793500	24.62581152070	1.16867541345	1.05497086214
271	103.55384375000	24.64695375000	0.76508948586	0.69797922578
272	103.38847039400	24.65338427970	0.48591098197	0.40028473232
273	103.34800763000	24.64688363950	0.31828163838	0.30404161119
274	103.34010564400	24.65156658040	0.34479913993	0.34041398913
275	103.34409571500	24.64743905990	0.38852570530	0.34349999062
276	103.56915492000	24.62935668050	1.88823372449	0.89796187989
277	103.36178034000	24.65671670980	0.25952226152	0.25844568857
278	103.26882905500	24.64626639010	0.58604159376	0.48694082043
279	103.25208635100	24.63764190040	1.02103697274	0.51677502507
280	103.27139567500	24.65147526020	0.59043903869	0.44860903677
281	103.25976031000	24.66235181940	0.43955033942	0.32966275457
282	103.25909069100	24.63414038980	0.66644345860	0.57719394137
283	103.24197863000	24.63532761070	0.60362609437	0.46542794142
284	103.24617911900	24.63601079940	0.60597890945	0.47409680273
285	103.23429193000	24.64660691970	0.59582689130	0.46810274178
286	103.22876266400	24.65283429070	0.53150071281	0.39859098824
287	103.24035396500	24.65134287010	0.51401072859	0.39204045005
288	103.22644195500	24.65566227070	0.59495021217	0.40844066204
289	103.20808176000	24.65825175010	0.64956377402	0.53910352019
290	103.24107342500	24.65211282020	0.51022913532	0.38935090360
291	103.20728148500	24.65201061070	0.65962489983	0.54915721191
292	103.20923431000	24.64321397930	0.91129448431	0.47194139249
293	103.23874025500	24.64105776020	0.55359166497	0.42753721595
294	103.22776117500	24.64694201990	0.59572801191	0.45891398383
295	103.45375565000	24.61218525000	1.12967111367	0.67094135527
296	103.59748567000	24.60115341020	1.48586163829	0.85056186642
297	103.61541239000	24.61120776000	1.63471271183	1.34769597663
298	103.55509405400	24.59777036980	1.14836105733	1.00017269748
299	103.58567604000	24.61063133980	1.93515282639	1.82141365446
300	103.59988488500	24.61198445960	1.32921845179	1.21533942094
301	103.40810550000	24.62549876950	0.47861143237	0.47201700012
302	103.51470349600	24.60929424030	1.78299221920	0.60686112431
303	103.55298317000	24.61383081010	0.88493345505	0.75421762894
304	103.46927867500	24.61368243000	1.01276737260	0.71582154870
305	103.55534731600	24.62217530960	1.11135144515	0.98063561904
306	103.26956867500	24.62420493000	0.65537362576	0.55150163931
307	103.20772339600	24.63390170970	0.68376255252	0.52594630909
308	103.26467557000	24.63215891980	0.60635759698	0.51015613511
309	103.24909745500	24.63043056000	0.84815786130	0.48209368982
310	103.23061885500	24.61966002010	0.68430344382	0.53743589520
311	103.27584834100	24.61091819970	1.03541624142	0.86275906816
312	103.27251385500	24.61729173070	0.82961169822	0.65695452496
313	103.27120615000	24.62891369920	0.67150505585	0.57240256831
314	103.23098639000	24.62929848050	0.66932311736	0.48697208968
315	103.19966604500	24.61140000030	0.83198156807	0.61695875821
316	103.20546078500	24.63238802960	0.71788285415	0.55998823409
317	103.25194722600	24.62720180950	0.96768490809	0.52402589271
318	103.19258663000	24.62232735060	1.27213126562	0.66007472748
319	103.24137096000	24.61032824960	0.69496808108	0.52504027471
320	103.20366007000	24.60868559970	0.75666548183	0.56747470483
321	103.18942259500	24.62479184940	1.34050226159	0.72829927763
322	103.18996243500	24.63387206960	1.12601508603	0.71592758901
323	103.48726643500	24.58028055020	1.15146912514	0.57091916291
324	103.42944251600	24.59538279000	1.24997987028	0.68878333458
325	103.47148728000	24.58197792050	1.73343036185	0.62554584474
326	103.55385078500	24.58744611040	1.09038633525	0.87293459405
327	103.56376051000	24.58449720050	1.43851113807	1.15578575935
328	103.56738444400	24.58851260980	1.36570917307	1.08305455074
329	103.50686230500	24.57469841960	1.07156412234	0.46243667046
330	103.59002338900	24.58020716960	1.57246879017	0.73895618145
331	103.43177477600	24.58440441060	2.96960697692	0.63331670618
332	103.56403084900	24.57961730960	1.13188179049	0.98356556563
333	103.52894237000	24.59211335990	1.03821377381	0.60417485965
334	103.45571243000	24.58992989970	2.63681389075	0.71704038956
335	103.48811098500	24.56999351990	1.18880930545	0.59658439484
336	103.54263426600	24.56844539950	1.58331371190	1.43455330435
337	103.56476203500	24.57121767010	1.19211353906	1.04283492414
338	103.56769405500	24.58258172960	1.16497151110	1.01609027490
339	103.23999612500	24.59743071020	0.83773561491	0.59970488148
340	103.20612407000	24.58184805010	1.89958473720	0.71074719698
341	103.23089693000	24.58597497000	0.82980331911	0.62271135830
342	103.24635174000	24.60048081020	0.75823498438	0.59029757760
343	103.19766372900	24.60535592960	0.77340530502	0.58168447327
344	103.21738955500	24.59436107960	1.52962660155	0.65763002859
345	103.24318392500	24.58430901050	1.10563848583	0.67840675533
346	103.23821287500	24.60356733040	0.74708571834	0.56309552010
347	103.55483537000	24.56427846070	1.57637130334	1.46310606733
348	103.49352646500	24.55129700950	1.21993019238	0.55775766716
349	103.24570501000	24.55504884040	1.07893787430	0.83449313367
350	103.23458586000	24.54991223990	1.17518172264	0.76798745162
351	103.19974829400	24.55111503070	1.33858138062	0.96565841882
352	103.21837396500	24.55493118020	1.03528183816	0.79440762050
353	103.22884638500	24.56712063000	0.89313775379	0.66763233215
354	103.24871011000	24.57631800000	1.35250040583	0.70419005692
355	103.19121865500	24.55029069000	1.36113011042	1.02869111072
356	103.19181893900	24.55358193030	1.64558951181	1.05188016338
357	103.18878559500	24.55133658020	1.56936339260	1.14797686200
358	103.45887881100	24.51867822050	2.52534563416	0.87318701947
359	103.47627041500	24.51605291990	1.47719630585	0.81500203921
360	103.48953569500	24.53977395070	1.73877042384	1.07624880461
361	103.47936823000	24.51817169950	1.39344738084	0.73125350708
362	103.48050132000	24.51670466940	1.35526778069	0.69602570835
363	103.48643735500	24.51896198950	1.41630666322	0.75413319656
364	103.52710907000	24.53867393930	3.29142972604	3.14266931849
365	103.22592731500	24.53807688040	1.07671915194	0.80831358214
366	103.19280083000	24.54057248990	1.30932850486	1.13052116048
367	103.21375067500	24.54555408000	1.26948467615	1.02859504589
368	103.20477174000	24.52805799040	1.74391976951	1.37442310064
369	103.20352308000	24.53878997940	1.48672577472	1.01336107721
370	103.22643870000	24.52434558050	1.13865976742	0.85487213414
371	103.20524315500	24.53243024970	1.49172731312	1.12223064424
372	103.19969880500	24.53690345980	1.96624380373	1.49999485383
373	103.23789283500	24.54181020010	1.39578655285	1.07624663462
374	103.22644860500	24.51963480010	1.17809329258	0.88656600875
375	103.19075854500	24.54179922060	1.28621100958	1.04108816012
376	103.19112863500	24.54773034040	1.46006253832	1.05654341544
377	103.18702373000	24.53321150940	1.58375465659	1.07517977192
378	103.18589225000	24.52997915940	2.38431848263	1.13412464282
379	103.47425550000	24.50979639030	1.76301787730	1.09996612873
1	104.56345403000	24.44992116050	2.95857106646	0.56895667599
2	104.50135132600	24.42205098010	3.19784969261	0.65048832445
3	104.52870844500	24.43517294940	2.08333579512	0.80618382208
4	104.51580678000	24.43025457010	2.39914403743	0.69664283464
5	104.45632704500	24.42359708960	9.98420207280	0.75381889634
6	104.16724181500	24.44479128000	5.88315936793	0.59870002546
7	104.19291613500	24.43399619950	3.12588847495	0.68308620108
8	104.13566299500	24.45006009020	3.99121655174	0.77947913537
9	104.14673027500	24.43931600980	6.13447997214	0.56330964181
10	104.11047395100	24.44697690010	4.05149652102	0.71667609418
11	104.12313912000	24.43732197060	3.87476679955	0.60867335950
12	104.45227271500	24.40244589010	7.12282285477	0.96176946844
13	104.48492939400	24.40971842970	3.35898830989	0.51949344648
14	104.48746703600	24.39711386990	5.14068754532	0.54803864486
15	104.47219062000	24.40483283950	5.75722078382	0.57872905711
16	104.49494548500	24.40631808030	2.67319164962	0.53752658095
17	104.15168620600	24.40551375030	5.38941170576	0.56211101274
18	104.21080162400	24.40297550940	3.76877645979	0.48820370694
19	104.16542020600	24.40610922010	3.45440977233	0.81146965229
20	104.18679649000	24.40721814030	3.67331931449	0.85475660123
21	104.19565985400	24.40655268050	3.60241148639	0.56936530492
22	104.18127804000	24.40685888930	3.44734082191	0.48065043090
23	104.43314395500	24.41442239950	8.35238757548	0.85508296891
24	104.44464989000	24.41224239080	6.95756473790	0.51939935507
25	104.45939189100	24.41732175010	5.19886992153	0.76434110035
26	104.47305354500	24.41665911050	4.33785875999	0.65976707671
27	104.16014028000	24.42794480980	5.88315936793	0.77188104539
28	104.18605543500	24.41742018040	3.67331931449	0.42258686754
29	104.13020880500	24.41544696050	3.83850010015	0.54091967053
30	104.15366965600	24.41347964980	5.38941170576	0.44524139515
31	104.01184080000	24.43113720030	6.40314847933	0.45563137485
32	104.00406733400	24.41809772980	6.12783448642	0.41978021553
33	104.09035031500	24.42192275980	3.63693153812	0.53525306521
34	104.11703351100	24.42496274970	3.87253846997	0.40618331608
35	104.02629352600	24.42752591970	7.65092876995	0.43730368344
36	104.06002663000	24.41709891020	8.22415216515	0.42409723779
37	104.11010172400	24.40991553030	3.77239097235	0.52396114832
38	104.03260577500	24.41308691960	8.21381149558	0.52132798945
39	104.01555797500	24.41347250990	7.96026513394	0.49797331588
40	103.99181992500	24.42865722020	5.84825057444	0.47675462173
41	104.49915714000	24.37448244020	3.15606087696	0.41574099401
42	104.48382833000	24.38992164000	4.90341015033	0.43607361981
43	104.46910344500	24.37764719990	3.88771205635	0.34885480584
44	104.46021810000	24.38525016070	5.31654428619	0.31731015981
45	104.45074720500	24.36845013040	2.47102969267	0.36574888875
46	104.43779027500	24.37191882000	2.84218576125	0.33982113510
47	104.45105051500	24.38411823010	6.47410720101	0.47481050394
48	104.36986223900	24.37063260010	1.50731125637	0.40873874028
49	104.42734379000	24.37691862000	3.27346384218	0.34746386820
50	104.22250020000	24.39788559030	3.97854975422	0.34990916123
51	104.14953412500	24.38514543030	5.02093832103	0.52916017900
52	104.12677330900	24.38506220950	3.83850010015	0.70161025337
53	104.17480685500	24.39758433040	3.47355459943	0.33101002258
54	104.20149022500	24.38128617010	2.70407731944	0.42609047501
55	104.18203999000	24.38198346010	3.22802391382	0.33948201373
56	104.13557297500	24.39989765980	3.83850010015	0.58182801186
57	104.16201498500	24.37592471990	4.89497894401	0.44603340046
58	104.17012903500	24.38726289020	5.46685213102	0.28684131059
59	104.19141582500	24.37627875010	2.79960643152	0.65267939514
60	104.16316662600	24.39227130000	5.38941170576	0.53378051593
61	104.18383223500	24.40235210960	3.47302147534	0.43007735413
62	104.09611264500	24.37827447030	3.66741830872	0.40068739839
63	104.03759988900	24.38216414940	9.23388128795	0.33768261983
64	104.03005462500	24.40400208000	8.43039008592	0.28147786574
65	104.00948946400	24.39425535020	8.89106888915	0.33352242035
66	104.01369516900	24.39558333010	8.68943727541	1.21110306055
67	104.04601795100	24.38356580960	9.62889247849	0.61003857830
68	104.00005098000	24.40117475950	5.61602165398	0.57294133268
69	104.05102518900	24.40113966010	8.60476864050	0.43288868420
70	104.03189783100	24.39122229050	8.99075598910	0.29057654975
71	104.07930372000	24.39276573030	4.15461325075	0.46217163507
72	103.96882639500	24.38145108040	3.90867257753	0.29507174661
73	103.96533672000	24.40228536050	4.40048658809	0.33920696961
74	103.97009248600	24.40008239970	4.35150642558	0.27706730200
75	103.91721119500	24.39917388020	5.76153716510	0.68418038869
76	104.39026128900	24.35592944970	1.21345388777	0.52652541895
77	104.45756167000	24.36067485020	2.53838711963	0.21550536186
78	104.40138239900	24.36029838050	2.17129462863	0.52419711739
79	104.27475817400	24.36040068050	1.01257523641	0.36220499665
80	104.10756604500	24.37190792960	3.67541375492	0.33771534184
81	104.09474880000	24.35086121980	3.17042038901	0.40804806478
82	104.14432763100	24.37273482000	5.18313485477	0.25047037965
83	104.10123871100	24.34961211020	2.88894292667	0.30253695856
84	104.15590450900	24.35811867020	4.41902783789	0.35037731277
85	104.10789924600	24.35982749930	3.03211117274	0.36110361132
86	104.10788717000	24.36341657920	3.15683399414	0.43099696264
87	104.19118577000	24.37188737980	2.79791733519	0.49637627560
88	104.50111318500	24.34312865920	1.89322203466	0.19378115571
89	104.50108276900	24.35044037980	1.87814717720	0.80321009303
90	104.48302588500	24.35938937980	2.14228086297	0.26401783211
91	104.49394543000	24.34066710030	1.82057041213	0.24406915450
92	104.47080787500	24.35250393040	1.89265954659	0.64355871032
93	104.44164535000	24.36374274020	2.40868475713	0.22737522166
94	104.43401692500	24.34569498000	1.48966649992	0.35396320032
95	104.35265477000	24.36750464990	1.05399574156	0.26803436498
96	104.35593833000	24.34419242920	1.60387912867	0.13238331900
97	104.41406069500	24.35495180960	2.11765392389	0.14295690848
98	104.37031027500	24.35091506990	1.55399426443	0.11315893834
99	104.30510041000	24.35339598020	1.33238384675	0.14734505650
100	104.25975479600	24.35242814990	1.05300129262	0.17367886580
101	104.23030915600	24.36043493980	1.83272791350	0.13738910553
102	104.32948267000	24.35828387930	1.02721268846	0.11933378659
103	104.16999925600	24.36634689030	3.80288031372	0.17118371076
104	104.14388806600	24.35720066980	3.61892213958	0.13445763968
105	104.12398241000	24.35093081970	2.93105071650	0.15457560155
106	104.19337943000	24.36202842000	2.75402356197	0.03319100428
107	104.18737066500	24.34660352950	2.74003600211	0.08264062860
108	104.02012439100	24.37861020040	4.46508981925	0.14902968866
109	104.04430309000	24.37387770040	4.50750981269	0.10259761188
110	104.06829132100	24.37403486990	4.52042848565	0.11998370011
111	104.08406239000	24.36798876010	3.35582315477	0.06187029169
112	103.97869615000	24.36825005950	3.68596848503	0.05924978970
113	103.99482107000	24.36940260010	4.36901563380	0.05983712550
114	104.03878894500	24.36636902950	5.12774377383	0.10834960931
115	104.04295902000	24.35688765010	3.60133725391	0.03190401417
116	104.05868760000	24.36220440030	4.09970543219	0.14123794080
117	104.02159120600	24.35207946060	3.29415936036	0.37784118411
118	104.02838803100	24.35649089930	3.39001102575	0.49079022153
119	104.10048540500	24.37062570050	3.37865933279	0.13502949728
120	104.01680698500	24.35772473950	3.55002955688	0.25163332738
121	104.04017676600	24.35320278010	3.38486956795	0.53105357791
122	104.07324438000	24.35186213960	2.78088254867	0.39011817881
123	104.00815621000	24.35580935990	3.68605654580	0.23201644858
124	104.06500685000	24.37201859980	3.94535625479	0.08892262432
125	103.89612205100	24.37742483990	5.41490477509	0.14068785448
126	103.90545018000	24.38243625020	5.63787359180	0.11146676223
127	103.97486879500	24.36375987070	3.85929872182	0.07704548788
128	103.87703231500	24.36219827950	5.35145806847	0.13348641684
129	103.90472116500	24.35633894950	4.46851083658	1.13670249134
130	103.92990730400	24.36514358940	4.38795118446	0.97730377365
131	104.50922436500	24.32640815980	1.86964317777	0.91748023658
132	104.43527818500	24.32186834990	1.68571420446	0.72823548391
133	104.41631735500	24.33583355960	1.37377743547	0.64089716518
134	104.19341040500	24.33734136050	2.46494422754	1.14044720466
135	104.10745428900	24.32825097040	2.11417353131	0.90472298562
136	104.22703025100	24.33363741010	1.74050944456	0.88466608780
137	104.16406931000	24.33503696990	3.37003615385	0.59628486940
138	104.10984521000	24.33129363050	2.23401052316	0.53685607162
139	104.15299265000	24.32040372010	2.85290876537	0.90471489356
140	104.15508551000	24.32517863960	4.49938376192	0.60624047837
141	104.49790596000	24.32874563960	1.82443556750	1.11064211791
142	104.49188081500	24.31836378030	1.79139785668	1.15461285616
143	104.47228151400	24.31603643980	1.70838106480	0.04315055515
144	104.49928944000	24.31427399950	1.82745285847	0.03195332968
145	104.44959199400	24.32783058050	1.75876387211	0.06439542158
146	104.43784049900	24.31295970010	1.61926974960	0.06567298804
147	104.39238816900	24.31388339950	1.36684800882	0.06328790138
148	104.39205913400	24.33008994000	1.40113585931	0.02870248511
149	104.34775879500	24.32493072010	1.00748488781	0.06258645059
150	104.34190319000	24.33646547960	0.99100368475	0.05709623077
151	104.43424715500	24.33564171050	1.46201228910	0.06675734085
152	104.38922214000	24.32696013030	1.48505976137	0.08089904445
153	104.41595213100	24.31699128010	1.53444864629	0.09400229984
154	104.35638815000	24.33735008970	1.34375452598	0.03582161239
155	104.34844693000	24.31404590980	1.77474528438	0.08785314309
156	104.24987027000	24.32049900010	1.30839857674	0.13357413971
157	104.25758542500	24.32462856030	1.19115793391	0.15958525333
158	104.25162870500	24.32622033000	1.18900364365	0.13784481081
159	104.24520253000	24.32947284030	1.22141026669	0.33824364004
160	104.29710658400	24.31358484010	2.44659918146	0.25042446500
161	104.27856172900	24.33718805960	1.00397591717	0.81038679792
162	104.31712420500	24.33762104980	0.82823858195	0.27607952732
163	104.30880263900	24.33395457020	0.83069912191	0.05720217477
164	104.28785839500	24.33419805050	0.97106553220	0.20095999265
165	104.30846530900	24.31711070990	0.78178764554	0.14325079617
166	104.32575307100	24.32420127040	2.02899814986	0.14975130525
167	104.25397734500	24.32524950010	1.13295019119	0.13830096487
168	104.21589454500	24.31550286020	2.27826296635	0.14943059221
169	104.19411166500	24.32551862970	2.64779005993	0.25171972292
170	104.19221844500	24.33446871000	2.55479661672	0.16044376708
171	104.19575418100	24.33250376960	2.52505886897	1.12520239582
172	104.18593843000	24.32131283980	3.61886604447	1.04972744694
173	104.13197011000	24.32933208020	3.07351944519	0.99980029071
174	104.19101658000	24.32825487010	2.87650683845	1.07969386692
175	104.19161795000	24.32402390990	2.65364329494	1.08968386766
176	104.19172756900	24.33248738980	2.51987194217	0.56204774885
177	104.13952055500	24.31823955030	2.97453673282	1.03879025407
178	104.14430803000	24.34094529000	2.99830854769	1.01335082580
179	104.13240246500	24.34564008000	3.12384226156	0.96396355838
180	104.19959896500	24.33737091060	2.32592740909	1.02638370876
181	104.02734349100	24.32977631990	2.45873165403	0.62573299375
182	104.06834263000	24.34516631990	3.81439073001	0.29202622251
183	104.08069423500	24.33093765050	3.01236123028	0.22095572288
184	104.04161407500	24.34174641050	2.90753716311	0.14335060058
185	104.05885843500	24.34496847030	2.42692852635	0.10866700787
186	103.98078106600	24.32595200950	5.10503229443	0.16522684310
187	103.90077341000	24.34364640000	3.95742688202	0.18207785699
188	103.99449347000	24.33529383050	2.73504874358	0.18952721965
189	103.95793009000	24.33624504030	4.05109617355	0.19368225614
190	103.88476927500	24.34568015980	3.78531112882	0.23560431442
191	103.91231861500	24.34137261020	3.72036205587	0.14528027911
192	103.98041136000	24.34882964960	3.28928992148	0.09757614522
193	103.96033273500	24.33273795030	4.05388203010	0.26623765369
194	103.94152055000	24.33396024000	4.02367904092	0.27627990742
195	103.91081995000	24.33069029970	3.73524716976	0.15990947671
196	103.88305567600	24.32939190000	3.27544589502	0.27094577085
197	103.84879536600	24.33483125950	3.76209483189	0.36889248864
198	104.40200375500	24.29870913000	1.40217995853	0.23377934921
199	104.47260372500	24.27923420970	1.66510413562	0.32249150683
200	104.45416541000	24.29595482950	1.59756959117	0.55307417556
201	104.43291676900	24.29928752990	1.49045850763	0.92014686643
202	104.43187765500	24.30537054030	1.52498954122	0.95291126372
203	104.49952093100	24.28867607950	1.93481068865	0.83426289926
204	104.27006663500	24.29917533010	1.96300207430	0.82478483441
205	104.37627168500	24.28592733010	2.38064228346	0.86193709902
206	104.28270478500	24.29245752060	2.64019817022	0.36584944456
207	104.33145978500	24.31015604990	1.13153957495	0.29390242738
208	104.31879157000	24.30449774960	0.74040559395	0.27969140365
209	104.20923239900	24.30225416960	3.00523536627	0.29643016998
210	104.09141683500	24.30468318030	1.43215723545	0.27740128662
211	104.10320518500	24.30696426000	1.65791248168	0.20490015735
212	104.09722505000	24.29210729940	1.64332052988	0.26326695183
213	104.09693525000	24.31296530940	1.71530517579	0.19835592356
214	104.12221519100	24.30928842050	2.36624867527	0.28990532459
215	104.18606964500	24.29797563070	4.18621632129	0.29222339366
216	104.44231423500	24.28249302020	1.56795307584	0.34825378776
217	104.44580548500	24.28787787030	1.59757183531	0.28814361585
218	104.53125763500	24.28408626020	2.90065481512	0.21779577611
219	104.47892766400	24.30153972010	1.76705034583	0.29031964020
220	104.46505811000	24.29032001930	1.64600677245	0.24756831520
221	104.52065382500	24.29557056000	4.74295561017	0.28668695727
222	104.40280116000	24.30299886000	1.32082859189	0.44501923709
223	104.41186199500	24.29956269020	1.52390647874	0.40026118336
224	104.36559245000	24.29758632010	3.15068391413	0.43357886612
225	104.40950509400	24.28942032010	1.42988410870	0.50725385758
226	104.42781359500	24.29376983960	1.46148552039	0.32413990186
227	104.35484213000	24.29712990020	2.12804841979	0.26106431235
228	104.26533120500	24.30944156980	1.64769224409	0.33940110328
229	104.29698779400	24.30474264020	1.87262349380	0.23838604497
230	104.26651000500	24.31338255060	1.57936349041	1.18409634357
231	104.28733476100	24.30809576980	1.95247307868	0.43752411634
232	104.25179250500	24.28825935030	2.69624199090	0.96693674342
233	104.26868819500	24.29644526970	2.06409549200	0.55814453061
234	104.22889092000	24.28726101030	3.11699094655	0.80261004789
235	104.32213344000	24.29507861950	0.70934474856	0.67274027848
236	104.05775376500	24.29354502040	1.20248995351	0.80562687401
237	104.08029677500	24.29227475940	1.51202228592	0.63706094200
238	104.09054831000	24.29442003000	1.47565473441	0.75448886555
239	104.11257762600	24.29676462020	2.05484058308	0.61908537491
240	104.03011727500	24.31255490940	1.68740575416	0.46895706095
241	104.10793505000	24.30143316000	1.75613771402	0.40714654339
242	104.03191042900	24.29995439980	1.50967308347	0.36046586097
243	104.02735500500	24.30978065940	1.73117070364	0.43470037367
244	104.08730020500	24.29768255950	1.36027690494	0.30700370300
245	104.04655054500	24.31057376980	1.65659305920	0.30555220529
246	104.00880546000	24.30162050940	2.35901983982	0.37256101577
247	104.02776394500	24.31341105070	1.76052097285	0.34434950494
248	104.02525080500	24.30675459030	1.79681544652	0.24614865161
249	104.05404611000	24.30801140980	1.49933646418	0.40962956679
250	103.97302632400	24.29580357040	4.51493387541	0.45201423420
251	103.98590279000	24.30033737980	3.58104701875	0.28321217073
252	103.97230795000	24.31852290000	4.42334552960	0.35039240923
253	103.94367245600	24.32139836970	5.18142293189	0.45282094603
254	103.93667928000	24.29696423990	3.66874784403	0.59818886051
255	103.94587024600	24.29707793950	3.46972642400	0.34005833396
256	103.98311245000	24.30615777020	3.79182379075	0.50863136832
257	103.93614990500	24.31677194980	5.39014881881	0.37216192249
258	103.96302353500	24.29702766050	4.43784432790	0.32574283820
259	103.91241997500	24.30127986010	5.35897223400	0.52060576689
260	103.89832092500	24.31253336950	6.26534605134	0.45973019931
261	103.84292446500	24.31440369010	5.54682095616	0.55537637252
262	103.89489103000	24.31623434970	2.86416979118	0.50582875870
263	103.88831092500	24.30967122020	2.65634232460	0.50341705798
264	103.87291950000	24.32559339020	3.61982121518	0.60140877940
265	103.85668765500	24.32580111000	4.52143297669	1.26534603871
266	103.89004111500	24.32466644960	3.05640405410	1.11900028211
267	103.90613093100	24.32089727990	7.25309732317	0.85412163847
268	103.88378878500	24.30623724080	2.75052184557	0.69015425920
269	103.86930508500	24.30451149020	2.72417135575	0.71437668090
270	103.84740250500	24.32544537010	7.31698335871	1.05497086214
271	103.83207625000	24.30267102010	5.43267563830	0.69797922578
272	104.50458504500	24.26082101990	6.34164553533	0.40028473232
273	104.41782018500	24.25381673940	2.87168351827	0.30404161119
274	104.28310819500	24.27394371020	2.01487730144	0.34041398913
275	104.37783265000	24.26069888990	3.63554103492	0.34349999062
276	104.10413506600	24.27879345010	2.00758230458	0.89796187989
277	104.10761682900	24.27038243930	2.23011988430	0.25844568857
278	104.14935811000	24.28160418000	4.01657494077	0.48694082043
279	104.16642589500	24.27118010960	3.45849475616	0.51677502507
280	104.12292653100	24.28971228020	3.27337806356	0.44860903677
281	104.46054787100	24.27485225950	2.24817183905	0.44237828282
282	104.48372357500	24.25787000960	2.94254277645	0.57719394137
283	104.47042914100	24.26938478960	3.48124279988	0.46542794142
284	104.34235301000	24.26233850970	1.10324916398	0.47409680273
285	104.35264777000	24.27651621020	1.19816298193	0.46810274178
286	104.23906433500	24.26377821070	2.68597775442	0.39859098824
287	104.26986559500	24.25588790990	1.17440228539	0.39204045005
288	104.27920345500	24.27137621960	1.26682851183	0.40844066204
289	104.26377041500	24.27204657020	1.94573425936	0.53910352019
290	104.25690901500	24.25710678020	1.76721622390	0.38935090360
291	104.30297983000	24.27640658930	0.70362701924	0.54915721191
292	104.31653778000	24.27236105970	0.87091664781	0.47194139249
293	104.31365489900	24.27784865980	0.72139319294	0.42753721595
294	104.26596767900	24.27501599990	1.85736380729	0.45891398383
295	104.22549900000	24.27912483020	2.99880417638	0.67094135527
296	104.32405945500	24.25693094980	1.50677771301	0.85056186642
297	104.27873400000	24.27663843000	2.08826280461	1.34769597663
298	104.21905483400	24.26381298000	3.22536786570	1.00017269748
299	104.20848304900	24.28225644000	3.45746263806	1.82141365446
300	104.18489693500	24.26839179010	4.91740677593	1.21533942094
301	104.13760931000	24.28543539040	3.47589716204	0.47201700012
302	104.17542082400	24.27839861970	4.85251231169	0.60686112431
303	104.15271293000	24.27263630980	3.15237177123	0.75421762894
304	104.17105349000	24.28548333030	3.70906284025	0.71582154870
305	104.03276705500	24.27447321030	1.48507289081	0.98063561904
306	104.05866079000	24.28959083950	1.18867706640	0.55150163931
307	104.10584635500	24.26217846040	2.46022270909	0.52594630909
308	104.06798692500	24.28327754950	1.56501030683	0.51015613511
309	104.00809807500	24.27050175010	2.94388407261	0.48209368982
310	104.04384823000	24.26999622010	1.12693498827	0.53743589520
311	103.98102823600	24.27411075010	2.57848797835	0.86275906816
312	104.00030532500	24.28647080980	3.81002482081	0.65695452496
313	103.94184076500	24.27387827950	3.37776337570	0.57240256831
314	103.93922500500	24.28581636020	3.36770091044	0.48697208968
315	103.94793664500	24.27452613000	3.26446985891	0.61695875821
316	103.92808030500	24.28091724030	3.21875509402	0.55998823409
317	103.94774638600	24.28984149050	3.33014591676	0.52402589271
318	103.94531262500	24.27645213040	3.30793622935	0.66007472748
319	103.97128931000	24.27619856980	3.56433150731	0.52504027471
320	103.99415670000	24.27574524040	3.52971047183	0.56747470483
321	103.94482392000	24.27171144020	3.23606899893	0.72829927763
322	103.86507834500	24.29770218010	2.60512852169	0.71592758901
323	103.91544324000	24.27438477070	2.91877919205	0.57091916291
324	103.85725609000	24.27522107980	3.00956354108	0.68878333458
325	103.84761275000	24.27052562990	2.78655667843	0.62554584474
326	103.86792073000	24.28267904980	2.78391092214	0.87293459405
327	103.86392527000	24.28458417030	2.84791106279	1.15578575935
328	103.90165432500	24.28343672980	2.94490610509	1.08305455074
329	103.86038089000	24.29023185050	2.97116700929	0.46243667046
330	103.88109781000	24.27392331020	2.10232936555	0.73895618145
331	103.83541290500	24.27036552000	3.03245579092	0.63331670618
332	103.83126516000	24.27304875030	3.08824850680	0.98356556563
333	103.82897052500	24.28740953960	3.71194575221	0.60417485965
334	103.84267554500	24.28349340080	3.62443235919	0.71704038956
335	104.39959554500	24.23770551000	3.25708960019	0.59658439484
336	104.39019325000	24.24658089000	3.49371411594	1.43455330435
337	104.23677491500	24.25591502960	2.21304841461	1.04283492414
338	104.22218863000	24.23263491030	1.03491438538	1.01609027490
339	104.23709443000	24.23888856060	2.55075238730	0.59970488148
340	104.12109466500	24.24630366030	3.05210734028	0.71074719698
341	104.20401799500	24.25507992070	1.88049407833	0.62271135830
342	104.10731604000	24.24395204940	3.35327698128	0.59029757760
343	104.09746662000	24.24502071010	3.08458534641	0.58168447327
344	104.09219838500	24.24519129010	3.20889886569	0.65763002859
345	104.17633345000	24.24970071030	2.44140377813	0.67840675533
346	104.17256692600	24.25538595030	2.65528505720	0.56309552010
347	104.44497696600	24.24442209010	3.48190221804	1.46310606733
348	104.51042028000	24.23312766010	1.81062676767	0.55775766716
349	104.41651426500	24.22966976990	2.61437232188	0.83449313367
350	104.36482350000	24.23062038020	1.20158177646	0.76798745162
351	104.39446174500	24.22790460050	1.71001643891	0.96565841882
352	104.42411532000	24.23537718000	2.92604150976	0.79440762050
353	104.36120026400	24.23517710980	1.19013360429	0.66763233215
354	104.35979393100	24.25137641990	1.09499392193	0.70419005692
355	104.40256302000	24.23922531040	3.33616833792	1.02869111072
356	104.43081708500	24.23528235030	3.26228502365	1.05188016338
357	104.31617742000	24.24383919000	1.90926882172	1.14797686200
358	104.24688498000	24.24148199990	1.50437767190	0.87318701947
359	104.28656850500	24.24849588000	0.58056370608	0.19352123536
360	104.27795675500	24.24608828970	1.13533260873	1.07624880461
361	104.17872797500	24.24207228000	2.09608528237	0.73125350708
362	104.12280574500	24.23907224960	3.27747760411	0.69602570835
363	104.15152135500	24.24346254050	2.32338927644	0.75413319656
364	104.13161388000	24.24322310960	3.49947460247	3.14266931849
365	104.10908634000	24.24288246070	3.30023751733	0.80831358214
366	104.11510914000	24.24391658950	3.24771645134	1.13052116048
367	104.03898228600	24.24493835980	1.00891924651	0.75668943488
368	104.06364227000	24.23979582030	1.70976912114	1.37442310064
369	104.08259862000	24.24580925930	3.59675095309	1.01336107721
370	104.02585991000	24.24659103020	1.02912470450	0.85487213414
371	104.05082950500	24.24695111970	2.00948171257	1.12223064424
372	104.10236515000	24.23948840990	3.27193579330	1.49999485383
373	104.03150292500	24.25582034990	1.28893926348	1.07624663462
374	104.03025731000	24.24622017060	0.97851273517	0.88656600875
375	104.01018228900	24.23717286000	1.50717204215	1.04108816012
376	104.01169733400	24.24932313020	1.39778946932	1.05654341544
377	104.09833619500	24.24033900000	3.09434597060	1.07517977192
378	103.95472069500	24.25935663070	2.11467669384	1.13412464282
379	103.93081954500	24.25732767040	2.23263717877	1.09996612873
380	103.93040052500	24.25509756010	2.07313162423	1.36732550704
381	103.99465475000	24.23948939990	2.12173902262	0.88010706733
382	103.99438584500	24.24503241060	2.10739014477	0.93509335688
383	103.95779257500	24.24403355990	1.61687125585	0.53895708528
384	103.98127015500	24.24927276030	2.70284304589	1.56073301907
385	103.94520083500	24.25017018040	1.65286281947	1.40860357038
386	103.90728400500	24.25412498930	1.93344429477	1.23395210987
387	103.86631097500	24.26130071980	1.97145293758	1.54016747222
388	103.90718285400	24.26129693950	2.46220063797	1.43535189114
389	103.82993334000	24.25879133950	2.56434390156	0.85478130052
390	103.78676231000	24.24992561970	3.07155112783	2.67434657923
391	103.84303643000	24.26793812970	4.00171525552	3.42603569028
392	103.83965154500	24.24996609040	2.13761699291	1.46807094645
393	103.81461499500	24.26648544000	2.69315552912	0.89771850971
394	103.80909654400	24.25180109950	2.48013576929	2.20626812188
395	103.81862249600	24.25841999980	2.51041668245	0.83680556082
396	103.83511285000	24.25818069030	2.57375846192	0.85791948731
397	104.54259042400	24.19394795950	4.58501774256	3.32338917016
398	104.40686196400	24.20300159970	1.89821904426	1.70352634753
399	104.42664648500	24.20326581040	1.66269006592	1.32248328880
400	104.45894315600	24.19910567980	1.76388433731	1.26847955176
401	104.52149729000	24.19423446030	3.27561215747	1.09187071916
402	104.42092356400	24.19704734990	1.72798539006	1.43287996483
403	104.30049619600	24.19862016060	1.50837581685	1.13146534671
404	104.47577315000	24.20610579040	1.54214414782	1.05486721270
405	104.31737729000	24.21077618980	0.82222581140	0.77062474935
406	104.33259917500	24.20589569970	1.24999787396	1.07000567410
407	104.30717076500	24.20125973950	1.18630070170	0.39543356723
408	104.37392735000	24.21815411930	1.33791762949	1.24870445852
409	104.35464539500	24.20662571980	1.91238112717	1.13420277625
410	104.29510752500	24.20056907940	1.39651062115	1.20446574481
411	104.38429410500	24.21466551040	1.60161742946	1.20121307210
412	104.09360867500	24.21514949970	2.10166574789	0.85106579511
413	104.25195809000	24.21597726030	0.46583344258	0.46579793619
414	104.24648052000	24.21042539980	0.46625767966	0.46595607711
415	104.24843964500	24.21357656940	0.45089335956	0.45085919555
416	104.48701056500	24.20967900020	1.65881894909	1.14891324849
417	104.51345866400	24.19771379980	5.50525851726	4.14990822302
418	104.42647656000	24.19961427020	1.71662370869	1.38947089673
419	104.39848657000	24.20269137040	2.14871903651	2.07205769294
420	104.33353679000	24.20855504980	1.19185127966	1.03524444726
421	104.26908943400	24.22653921040	0.57486188276	0.52815121716
422	104.32202525500	24.21601932040	0.89254685987	0.88994357269
423	104.25845521000	24.21820749000	0.52393952991	0.52390345657
424	104.32829953000	24.20876475070	1.01659609449	0.33886536483
425	104.24234250500	24.20510346040	0.58021106079	0.19340368693
426	104.22487008500	24.22573437020	0.81362709122	0.81359868266
427	104.30847808500	24.20583966030	0.99234770358	0.80460027285
428	104.19987312000	24.21870054000	0.82098606300	0.61573954725
429	104.12152723000	24.20566970980	3.53423742934	0.60717272781
430	104.19975324500	24.20737569020	0.54675295350	0.54672454494
431	104.21962288500	24.20814930040	0.45981027948	0.40887857132
432	104.14936889000	24.21607832980	1.48291438147	0.61892927341
433	104.17463119000	24.21762444050	1.37965700075	0.54754342431
434	104.17588307000	24.22910156990	1.92757756444	0.71943962966
435	104.02894351400	24.20658921020	1.09964027538	0.61517708622
436	104.01569496500	24.21600945030	1.26602729421	0.78236920859
437	104.07134017000	24.21817610990	1.30107049429	0.70775801709
438	104.09781833500	24.20626644020	2.28629527980	0.79750901329
439	104.05965367000	24.21548478000	0.88829233080	0.66823292757
440	104.10246773500	24.21594116960	2.34365401517	1.16568164429
441	104.11228890900	24.21405405010	2.85865375212	0.75119858884
442	104.04159335500	24.23127531030	1.38434199816	1.19632145512
443	104.04316961500	24.22625004010	1.23274984410	1.00043939895
444	104.05143178500	24.22831577970	1.69544067972	0.85626575986
445	104.07081223000	24.23172390020	2.20719485499	0.75082008737
446	103.97035708400	24.23180814040	1.99387291956	0.92154946747
447	103.95498130500	24.22208255980	1.26554601617	0.89336279337
448	103.96001682500	24.22782218930	1.27200340968	0.98668996263
449	103.98314482400	24.22584915030	1.99858203165	0.82961990088
450	103.99232305000	24.23226380960	1.89054508465	0.83746836915
451	103.99398912000	24.21212244020	1.96922783530	0.75873736309
452	103.88035063000	24.21359150990	1.93600800632	1.23158072564
453	103.91516604000	24.22241594980	1.47059458644	1.11348400884
454	103.88303243500	24.21665478060	1.83133080696	1.24000829037
455	103.91401079500	24.23402510930	1.64753096476	1.43061885370
456	103.90819536900	24.21517044020	1.64258663469	1.13980015974
457	103.88561365000	24.21978767980	1.95201792835	1.22509293693
458	103.89149585500	24.22329200940	1.79249964238	1.17230919978
459	103.90635342600	24.22931441980	1.84223076658	1.10982479033
460	103.88058929500	24.23516946000	1.72867050510	1.23197590287
461	103.79383234500	24.21727290010	3.58186193695	3.27372770361
462	103.82076757600	24.21824940030	3.12382521160	1.61580257745
463	103.81638907400	24.23214603060	2.11182844619	1.50591072479
464	103.84637508000	24.21687615030	1.54779535311	1.25758527515
465	104.52822372900	24.17232401980	6.09638763314	2.72426333904
466	104.45298139500	24.17267993930	1.35311130627	0.92119804457
467	104.49610524500	24.17485230040	4.20949513343	3.64821649848
468	104.31979271000	24.17283639020	4.15568231441	0.86665372343
469	104.33199203000	24.18319769970	3.58848920541	0.95872088588
470	104.36476519000	24.19248536950	2.18520978046	1.31883971920
471	104.48399447600	24.17215536000	3.78198124742	3.41230299739
472	104.33706013500	24.16944270020	4.88352603093	0.78040226293
473	104.28223266900	24.19332405050	1.71052516942	0.88250391866
474	104.29098606500	24.19198185050	2.41284660696	0.83304870879
475	104.28461820000	24.19513164040	1.74893845844	0.96925925264
476	104.25336173000	24.18253685980	2.58573549824	0.62413342036
477	104.25387346400	24.16998303040	2.27587353818	0.96709335901
478	104.27495274000	24.17402249960	2.70792659820	1.80115877459
479	104.47895160400	24.18498602980	1.98151090445	1.50889527069
480	104.44411439000	24.16766705940	1.30672861293	0.88770047959
481	104.53498867000	24.18215679040	5.69991309885	3.39132849445
482	104.44166963900	24.16573049920	1.58964775493	1.19489199124
483	104.51192597900	24.16244409070	7.39565754195	1.63131746891
484	104.53999913000	24.16506135080	5.35606818920	2.59394427070
485	104.36557446000	24.18508187970	3.46195674029	1.37152415461
486	104.36159068900	24.18592614000	3.35458004650	1.49633185564
487	104.41580310000	24.16872167960	1.34998853462	0.97062503051
488	104.41541250100	24.17213222950	1.72721687859	1.35378215332
489	104.41324204400	24.16614831010	1.26084765087	0.88148414675
490	104.26065965000	24.17713503040	2.22119231812	0.78429680882
491	104.25812131000	24.17833617020	2.03985202863	0.86837668725
492	104.27870789000	24.19013615990	1.83478222166	0.83145201589
493	104.29691436500	24.19530489050	1.45180380080	1.00719840307
494	104.20022574600	24.17305242040	0.86577067395	0.42051000572
495	104.17442255500	24.19569560980	0.85270878611	0.35145211686
496	104.14818882900	24.17378994010	1.95147756242	0.47525611149
497	104.22444851000	24.18508568980	1.17883645507	0.52930909172
498	104.23559538000	24.19500969010	0.97135227515	0.49052244387
499	104.15766347000	24.18241937990	0.38182022713	0.28636517035
500	104.21073862500	24.18931458030	0.79825320053	0.47633620488
501	104.04018936500	24.19082252960	0.71022506198	0.53157860910
502	104.01955361000	24.18105431980	0.74637215646	0.55316396711
503	104.01816834500	24.17936784020	0.75418955988	0.57232344168
504	104.07618448500	24.20117487000	1.48059849715	0.65880989392
505	104.09092235500	24.17811696010	0.62107705624	0.54008915489
506	104.01818724400	24.18698987990	0.91670071713	0.60195985460
507	104.07857183500	24.18296549950	0.93606391416	0.65405627159
508	104.07124189000	24.18611454030	1.82240246648	0.61491796507
509	104.00272974100	24.18802665030	0.99055935509	0.63083854276
510	103.96296718500	24.19827189040	1.23069674466	0.89166053338
511	103.95153016400	24.20350217980	2.86236454839	0.82442897458
512	103.93259219000	24.20214819000	2.43562421384	1.44397351598
513	103.92260651600	24.20590131030	1.99210506496	1.77787876418
514	103.93221583500	24.19505832000	2.44466533173	1.37361684657
515	103.88240208400	24.20700035940	2.60488004267	1.35265187282
516	103.87086083400	24.18340868950	1.68214839916	1.47307238392
517	103.87551653600	24.18385497030	1.83118329842	1.62210728318
518	103.84615510500	24.18711356970	1.54789316488	1.32865621903
519	103.90570648500	24.19031111970	2.44810744296	2.21770776668
520	103.89643453000	24.19390938050	2.35588055853	1.81655745958
521	103.86241649000	24.20757440970	1.89136849643	1.50087187205
522	104.03374842000	24.19024887000	0.73271251757	0.54977142191
523	104.01787819500	24.18873152970	0.92259544735	0.61955553732
524	104.02299162500	24.18970737060	0.76151381316	0.57995090879
525	104.06168801000	24.19115937070	2.10960064412	0.62697818195
526	103.95263791500	24.18108111050	1.07376395277	0.81119624676
527	103.92458128500	24.18679785020	3.41975721324	1.28042849297
528	103.92505126600	24.18352649990	3.23766448809	1.02748384711
529	103.81657013000	24.21310959010	2.90810750061	2.36547378299
530	103.80717343500	24.21200189930	2.76545727735	1.96202410038
531	103.71529801400	24.19305179940	2.13531526707	0.71177175569
532	104.50545010600	24.15450201000	6.69552170966	1.28008171524
533	104.51745990000	24.15861854960	5.29828938115	1.73479247653
534	104.38555302000	24.15898077030	2.74700592989	2.42786460651
535	104.37955038000	24.14477933980	0.95998281774	0.61776873444
536	104.38168643000	24.14777804940	0.99919827982	0.65350513652
537	104.31390655000	24.16633368000	6.15720081136	0.91923459810
538	104.25363606000	24.14314346990	3.40313826351	2.02312588191
539	104.22207071600	24.14428820990	1.75124878148	1.25703852120
540	104.48042562900	24.15747861060	3.61674117289	2.93246060726
541	104.46284824500	24.14218748990	2.58471007445	1.89923486057
542	104.46819768000	24.14840202050	3.11274392381	2.34258009699
543	104.47639702500	24.13833971990	4.02368203375	1.96342289252
544	104.41486331500	24.16225919940	1.18970478743	0.80409747045
545	104.40922411500	24.16110642010	1.10793728508	0.73022288109
546	104.39183447000	24.15475386030	1.05526713883	0.69871398353
547	104.40129889000	24.15479385020	1.11496556306	0.74952893073
548	104.41267235100	24.16422762040	1.21585095445	0.83648745033
549	104.38852823000	24.15014391030	1.05781627977	0.65043018387
550	104.24021758500	24.16896152960	2.62826325549	1.31948307632
551	104.28478777600	24.16255722020	3.40348770847	1.05579946755
552	104.31547525000	24.14148107990	2.31094845361	0.74080003450
553	104.20163729500	24.17057315970	0.78886675132	0.44207584227
554	104.19577990600	24.14655483030	0.74422286090	0.31428592967
555	104.19207389500	24.16092404950	0.41396860840	0.36055339874
556	104.14878012100	24.16726844930	1.00798603254	0.48557632314
557	104.01201037500	24.16403097050	0.72334966549	0.54491226046
558	104.11419168500	24.15993282050	0.40770638129	0.39027023400
559	104.06252773000	24.17542254010	0.91990225851	0.68992669388
560	104.03828603000	24.15862479050	0.61000668523	0.50769175685
561	104.10101947000	24.17324423990	0.57371168081	0.47831319382
562	103.89303844500	24.17037210010	1.58363485074	1.08103928700
563	103.92260560500	24.15815873990	2.50293832958	1.53530324658
564	103.77251422900	24.17825556040	6.05113926559	2.01704642186
565	103.77391535100	24.18132815970	13.61549992180	8.36379142847
566	103.83761934000	24.17583266950	1.87803129547	1.22108080605
567	103.76190685000	24.17503545000	14.93809609530	8.15689867559
568	103.80980232000	24.16801167020	3.33420032023	1.64924017184
569	103.97419704000	24.15857814030	1.47361245044	1.38154079296
570	103.95907164900	24.15896700060	1.80389621819	1.71182456071
571	103.96457494500	24.16248414030	1.69934276288	1.60727110540
572	104.04565542000	24.14985326970	0.54889044065	0.47944606427
573	104.02331383600	24.15317387990	0.71669419568	0.56074798473
574	104.00531148000	24.16268858970	0.80349904300	0.69456158478
575	103.85771490500	24.17169672000	1.54125423535	1.33372047025
576	103.91551162900	24.18097425020	2.77704303492	1.01900215756
577	103.94071075600	24.16518285000	1.85337040985	0.92037982708
578	103.90972627000	24.15410583090	2.62381077248	1.68947280398
579	103.86156077500	24.16638027010	1.35171699610	1.15559888026
580	103.90210792500	24.15362568050	1.62094871311	1.37862155137
581	103.76517816100	24.16039083040	9.24379808795	4.59173576675
582	103.79119051000	24.17794406990	4.92895184350	4.64257630256
583	103.71155686600	24.16546707060	2.69931706613	0.89977235538
584	103.66177283000	24.16951428030	1.99398228173	1.99376906815
585	103.82639022000	24.16263713950	2.42198594235	1.15935637460
586	103.71510880500	24.18416862020	3.11143917111	1.03714639037
587	103.82019931500	24.15557304040	2.61578449003	1.19693529981
588	103.76253772600	24.15737853000	4.68212463465	3.80820302733
589	103.79010943000	24.16865891970	5.32636269969	5.17411497722
590	103.72692095500	24.17606040020	3.10004752043	1.03334917348
591	104.51988865500	24.11197709960	3.05369157920	1.21969950310
592	104.35769533000	24.12587075990	0.83422009208	0.52135436170
593	104.34462352900	24.13024331930	1.17422435635	0.56709604617
594	104.38949125500	24.11204954940	1.86673422289	0.63256424382
595	104.39515404400	24.11452700990	1.98900764659	0.65740132165
596	104.31036790900	24.12124251070	1.43320810901	0.47899093551
597	104.35222528500	24.12363642040	0.86511036855	0.52769284363
598	104.19379687500	24.13539630030	1.21413366703	0.43517095205
599	104.17374271500	24.13782081000	0.21640007498	0.21598135798
600	104.22152209000	24.11980913950	2.11005449808	1.61584423780
601	104.26828408500	24.11314407020	0.72685497733	0.48650665441
602	104.15337121100	24.11824814910	0.32928595751	0.10976198584
603	104.16445686500	24.13467231070	0.57156632782	0.57154731945
604	104.19533838000	24.12214197010	1.67840497225	0.43065375254
605	104.47825157000	24.13087164050	4.00721506681	1.44830372376
606	104.49438391100	24.10838000980	2.63495735552	1.10756730195
607	104.50803727000	24.13008920940	3.91394104100	1.49822454197
608	104.43784879500	24.11547479950	4.36090042568	1.89132947274
609	104.43636721000	24.11290133990	4.61497318979	2.14540223685
610	104.46168690900	24.11407202950	3.59213997214	0.88414474767
611	104.48543105000	24.11445627060	2.77480876579	1.64884243574
612	104.34319633500	24.12856427940	1.24676559000	0.56409954080
613	104.32959155500	24.11128319990	1.12652468748	0.49517997463
614	104.39418510500	24.11224628990	1.92355811730	0.68427628359
615	104.41851714000	24.10715957920	4.84040430483	0.69108685506
616	104.35253437100	24.11264147930	0.77137402324	0.47538836527
617	104.39570501500	24.10800513000	2.00637671764	0.65584973903
618	104.24486915500	24.12789674980	1.48930850530	1.01031230274
619	104.30529893000	24.11774916020	1.69080195285	0.45485531276
620	104.32083186000	24.12636498030	1.43624729935	0.49617560202
621	104.14753219500	24.12873342000	0.71125941944	0.42174364763
622	104.12729243000	24.12776174960	0.25294074713	0.18970556035
623	104.23124533500	24.12860895000	1.82500322870	1.39907502486
624	104.18699718000	24.11588654950	1.78171279833	0.33876629186
625	104.14375559000	24.13696029040	0.97917613504	0.40170495351
626	104.21345231400	24.13838588920	1.37762864457	0.94799964705
627	104.11880437000	24.13899713970	0.31964010104	0.29539639000
628	104.09829048500	24.11799947940	1.00158950909	0.42324887354
629	104.10961410400	24.11729520030	1.02357760492	0.10204968635
630	104.06356597000	24.12639999030	0.98629491387	0.43896473870
631	104.10206023000	24.12959445020	0.87209303779	0.35127734629
632	104.01251850600	24.13566557960	0.84200119323	0.67712310000
633	104.05749833400	24.14766939010	0.52411758537	0.45461033389
634	104.07320297500	24.13703411950	0.39511212032	0.34970461554
635	104.04415997500	24.14412455990	0.69968495075	0.47363220515
636	104.06547557000	24.14129622060	0.47923463671	0.39961201204
637	104.08135069500	24.13828466980	0.49719649195	0.34424115570
638	103.88394198000	24.14915466030	1.14048067976	1.01248205042
639	103.97096765900	24.13018470000	1.67034977040	1.25276232780
640	103.85439085100	24.12996306050	1.21365430140	0.93289181454
641	103.85069453500	24.13450899020	1.30378443760	0.96202409138
642	103.85883865000	24.13195172990	1.09185046310	0.92781210396
643	103.85913814600	24.15336104980	1.45924555515	1.00460810354
644	103.80053554600	24.13217867950	4.31696897143	1.15540505081
645	104.05675133100	24.13256562020	0.71337051664	0.47246939435
646	104.01972370900	24.13959588010	0.98885558452	0.91418041474
647	103.95821502400	24.14998602050	1.89420026398	1.80212860651
648	104.00940882500	24.13938620980	0.91739350488	0.61862319711
649	104.03474742500	24.13736505010	1.03902485095	0.96746111882
650	104.03488693500	24.13962573010	0.95167537161	0.60062633298
651	104.03563464100	24.14259504020	0.85975944313	0.51044425602
652	104.04805141500	24.13843497010	2.03561998739	0.46865832088
653	104.02021241500	24.14559759000	0.89889294058	0.73270376250
654	103.98851911000	24.14927205060	0.90808802193	0.81437581458
655	103.89173004000	24.13786787990	1.53997713617	0.93665585194
656	103.92824753500	24.14409596990	3.78904822009	1.87147440554
657	103.93525187500	24.15036546090	3.60851553764	1.81372557111
658	103.91585400000	24.12492075010	4.08484627782	2.93684426808
659	103.91210532600	24.13563656990	2.06850590466	1.98784741328
660	103.66478692500	24.13293372060	1.40363089885	1.40341768526
661	103.67932319500	24.13577753980	2.11217341475	1.58413006106
662	103.67322714000	24.14446262960	1.43898516034	1.43877194675
663	103.73858407500	24.13129734060	5.65062019082	2.28596612392
664	103.64793442500	24.14056713060	4.38480025932	4.22420534836
665	103.84264061500	24.14787188920	2.11328406864	1.06096896529
666	103.82312503400	24.14833584010	2.86429197773	1.19762273525
667	103.79050111500	24.13813632070	3.88881125442	1.21235103284
668	103.74640237500	24.14663460020	9.40115238694	4.10696077473
669	103.77774844400	24.13499100000	5.41763044997	2.64924117546
670	103.84999289000	24.15134537980	1.69621737882	1.06931913679
671	103.73519646000	24.14007306030	5.75258990581	1.91752996860
672	103.75203167000	24.15661971020	4.47166829167	1.49055609722
673	103.71196458000	24.15061919990	2.80387181490	2.10290386118
674	103.72682789000	24.15773949000	4.68101021812	1.56033673937
675	103.63773402600	24.14214321000	4.60603969152	1.53534656384
676	103.64426929500	24.16084940990	2.28591551363	2.28570230005
677	104.35830443500	24.08210987990	0.81499060557	0.49153165231
678	104.42663332500	24.07825613990	1.66753149556	0.62543723212
679	104.32697887400	24.08705751030	0.80235640309	0.44620607759
680	104.45290127900	24.09586436970	2.31651622357	0.81391904432
681	104.33382102600	24.10096067960	0.66624762654	0.40380909825
682	104.33475899000	24.08177060980	1.14827437329	0.84027279548
683	104.33123802500	24.08318784010	1.46215619760	1.21291702726
684	104.49557730500	24.10282133960	2.67802489367	1.12551571558
685	104.23747078500	24.09074892070	0.63324106415	0.27099721524
686	104.15219884900	24.10878120000	0.14761665708	0.14759960547
687	104.16442823600	24.10962185990	0.38227264854	0.19614768334
688	104.27281882500	24.10642731020	0.56660961195	0.52940363852
689	104.28082542600	24.10998944990	0.63883799276	0.48362606595
690	104.11363476500	24.09064344010	0.21678803785	0.20674011729
691	104.47928911000	24.08519805030	2.42997569278	0.87983193214
692	104.45533668400	24.09018800970	2.13894952575	0.76165585491
693	104.46306013500	24.09792827950	2.77864811249	0.81442158866
694	104.51750491000	24.08019798020	2.02492164427	1.15203651707
695	104.48679601500	24.08199650980	1.80329432919	0.82459700999
696	104.36469067500	24.08159952020	0.91444398272	0.45036256565
697	104.32974114400	24.10752111040	0.83352420288	0.44335894183
698	104.35024061000	24.10246143070	1.04688827990	0.55479289812
699	104.32896316500	24.10475129990	0.75696702204	0.47333395322
700	104.33000123000	24.08168957970	0.66077441442	0.37583932422
701	104.33374129500	24.10365200990	0.68822941534	0.41954232303
702	104.30027226500	24.09651009000	0.90286443421	0.38854510671
703	104.28522139000	24.10439424030	0.74360738160	0.71127039747
704	104.24961739400	24.09164999980	0.48462407390	0.27625339871
705	104.24002176000	24.08941992010	0.52181926255	0.25843530513
706	104.24593924500	24.09036984030	0.52910750041	0.26502334394
707	104.32609036500	24.10636728030	0.79679092389	0.37822273666
708	104.31356148500	24.08419101060	0.60893464506	0.36777172048
709	104.26379848500	24.11182604980	0.81239910312	0.48362341343
710	104.12215901500	24.10388613020	0.19235315729	0.18783936031
711	104.21362493500	24.09973196940	2.18780154349	1.75247843329
712	104.16254562000	24.08858964060	0.86765313527	0.65073985145
713	104.14614833000	24.10141697940	0.12669364420	0.12621126277
714	104.14939356500	24.10241283040	0.24431982978	0.18323987234
715	104.15801826400	24.11439372000	0.16226427723	0.16192863807
716	104.16655277000	24.08762678950	0.74354956420	0.55766217315
717	104.16605167500	24.09284807950	2.17623166135	0.62474899482
718	104.22084060500	24.10597160990	1.88702143251	1.45169832231
719	104.04776375000	24.11049440970	0.62200461307	0.36363327140
720	104.08691863500	24.09317300990	0.31796829457	0.31796822836
721	104.01922727000	24.09274800040	0.58407416511	0.38316365513
722	104.11144362500	24.09543356950	0.18697945984	0.17417255460
723	104.10383375000	24.09461189970	0.33200844382	0.20220267027
724	104.08283245500	24.09392615980	0.28673799972	0.28673793351
725	104.05128492400	24.11178753070	0.70243961580	0.34639556047
726	104.07973572500	24.10406333980	0.24188813376	0.18141610032
727	104.07037627000	24.10025964040	0.40079816233	0.28837233148
728	104.08787641000	24.10608707980	0.25521350593	0.23843187443
729	104.07172572900	24.09721767010	0.24608982977	0.24520247726
730	103.85910811500	24.10858140020	1.47614362844	0.90266165962
731	103.89544091500	24.11598093030	1.19756156899	0.39918718966
732	103.99415383000	24.09384306070	0.47573830937	0.47562127593
733	103.75339807000	24.11142603050	3.37343792156	1.40072513563
734	103.69306405400	24.10897103940	3.41219715042	3.06232893492
735	103.66741189000	24.10700714940	1.34761686159	1.34740364800
736	103.99483979500	24.11667089970	1.46209213856	0.67868586423
737	104.03607529000	24.09293225980	0.48714922442	0.48639604959
738	104.05281061000	24.10353987010	0.35538813064	0.33905655678
739	104.03460809000	24.11003340010	0.44083943896	0.39056353532
740	103.96801817400	24.11624744970	1.67034977040	1.25276232780
741	104.04120114500	24.11271026980	0.51490612167	0.46623831903
742	103.90967783000	24.10162314010	1.13910971022	1.07095207235
743	103.93301159500	24.11052726000	2.76515596521	1.06531577445
744	103.81433041000	24.10042964980	3.58592248219	1.07646189208
745	103.72292818900	24.11341766990	3.85994510220	2.17049639863
746	103.82784425900	24.11975196040	3.95514705243	1.06358930613
747	103.77769787000	24.11942324960	9.59505578494	4.15455380936
748	103.62920074500	24.10774091980	2.76593517355	1.43937607465
749	103.63287455600	24.12288279070	4.24653291827	1.85794606074
750	103.64833493000	24.10361054940	2.85891318164	1.94941707720
751	103.77175914000	24.10547715040	2.53317075995	1.61000091925
752	103.74524009500	24.11979969020	7.32567082295	1.45116775781
753	103.69655604000	24.11807886040	3.12558493210	1.04186164403
754	103.78821925500	24.10351881000	2.75658551434	1.10187840061
755	103.71291192500	24.11259768000	3.87250850551	3.23858135653
756	103.79951494600	24.11391978040	3.59685847954	1.55825771991
757	103.60027891500	24.12427698010	2.44816078938	0.81605359646
758	104.51610270500	24.05151123010	1.76660916088	0.97958721400
759	104.50340047000	24.05193371990	1.99875175672	0.89791102035
760	104.42457109000	24.05864408990	1.28318683632	0.78894879321
761	104.40730909000	24.05588225960	1.02166551013	0.56485656572
762	104.18598718500	24.07820883050	1.77475086085	1.59387698926
763	104.23032028500	24.06391344050	0.30852238424	0.24969504607
764	104.20663841000	24.06336633060	0.24609526045	0.23480919179
765	104.10349411000	24.07725423030	0.57704561702	0.53825033146
766	104.15050649500	24.07103151030	0.06142248405	0.04606686304
767	104.15002552500	24.07279130960	0.07890484507	0.07890484507
768	104.15672819900	24.06210929990	0.04514459360	0.04514459360
769	104.45621095000	24.04977354030	1.70345109468	0.74730687188
770	104.52279943100	24.04759896010	1.74794846747	0.88049323474
771	104.44164517500	24.07585425000	1.73652186479	0.68816185329
772	104.46980743400	24.05723904010	1.27122558621	0.67461731907
773	104.33380156500	24.07758066000	0.67178103482	0.39509268589
774	104.36884237500	24.07216986000	0.87914662813	0.45481101938
775	104.41725749000	24.07439349060	1.39526637555	0.58768855160
776	104.33718340500	24.07909517920	0.81671445910	0.50637109308
777	104.28940602500	24.05621907050	0.69128570498	0.31267540305
778	104.26202335600	24.07940388030	0.35943680026	0.19816316831
779	104.27798503500	24.06979860030	0.47142351235	0.25160854063
780	104.12356195500	24.07355486980	0.17346548784	0.16649452628
781	104.14263475100	24.08629586940	0.09284530979	0.09284530979
782	104.16189724500	24.05952765020	0.11696053646	0.11476097404
783	104.22786958500	24.06235146030	0.30251211240	0.24368477423
784	104.13508661500	24.07644249020	0.19682083732	0.18985141243
785	104.14880441000	24.06348549020	0.57190271963	0.07118020464
786	104.23543931500	24.06991689020	0.34313292108	0.28527676440
787	104.13084132500	24.07846770010	0.14860658691	0.14163716202
788	104.22289367000	24.08122368000	0.38482089371	0.12827363124
789	104.12235109500	24.08293808980	0.25187603412	0.19463634864
790	104.08895892500	24.07716612010	1.05122084919	1.01138112533
791	104.06211319100	24.08956821010	0.31636412832	0.31635832308
792	104.12038927500	24.07706361020	0.25457555312	0.19682870703
793	104.09937408500	24.06298815010	0.35889809232	0.35140315257
794	104.06827116100	24.08896791010	0.41644582070	0.41644001546
795	104.07143575500	24.07409757000	1.54699178403	1.19084786558
796	103.87788316500	24.06776874010	1.72670838829	0.80692795575
797	103.89069953600	24.09526929080	1.08717046635	0.80651238198
798	103.87200761000	24.07798680000	2.14016397691	0.81908723011
799	103.89609181000	24.08754885010	0.87481357341	0.73791011119
800	103.73297508000	24.08309493050	2.20360398289	0.73453466096
801	103.78645777500	24.08141727010	2.58271279416	1.13535279743
802	103.99245030900	24.07289964010	0.66802338621	0.47660611838
803	103.99116472500	24.06685085930	0.70349534026	0.69652792803
804	104.03576963500	24.06535395050	1.58512056735	0.55223937880
805	104.02317541000	24.06920657980	0.52620119964	0.49512297025
806	103.99618708500	24.08921504950	0.56256731823	0.56253032473
807	104.02238735000	24.08261496050	0.60282424119	0.60242666306
808	103.96568574100	24.09164361040	0.81389785099	0.81362638837
809	103.97306356500	24.09272424030	0.53052744610	0.53041552545
810	104.05091123100	24.08548065040	0.45514963475	0.45514166341
811	103.94084844500	24.07090697940	1.89832117123	0.67369527684
812	103.92243858500	24.07608413960	0.66767231955	0.62417518660
813	103.94446086400	24.07734363000	1.87878350407	0.63684990766
814	103.94451179100	24.07026099080	1.80006783860	0.60080393470
815	103.86437705000	24.09244278030	1.76495148550	1.59281293618
816	103.83150204000	24.09238743080	3.21564572556	1.00895256627
817	103.72624867600	24.09606195010	2.78492745929	1.42951728851
818	103.79315681000	24.08342756940	2.45643814569	0.99533656607
819	103.76459908500	24.09583157960	2.29955504690	1.28962089411
820	103.78937285500	24.07515903040	2.45883826374	1.08319997255
821	103.79449979500	24.07549637950	2.30217884156	1.18725129659
822	103.74952175000	24.08318501980	1.83706458381	1.37851510658
823	103.80960250500	24.08245253950	2.66220091024	1.05546518159
824	103.73034150500	24.09640698000	3.02496304616	1.40413518062
825	103.74867268500	24.08896868950	2.22425635234	1.45538840718
826	103.59891342600	24.08835171000	2.37705856775	1.46562624683
827	103.84371448500	24.07289117980	2.98935741550	1.16976615809
828	103.69260520500	24.08979318020	3.75590248162	1.92810316402
829	103.80837078600	24.09745833000	2.98070702369	1.13155871616
830	103.71684168900	24.07447250930	5.34095001736	1.39164340526
831	103.66059637500	24.08016723040	2.32171492435	2.32150970902
832	104.51729701000	24.03376773060	1.84372055460	0.89248428405
833	104.35480450500	24.02380107050	1.85108172400	1.57109227953
834	104.44681583000	24.02325170990	1.29546265097	0.89469468665
835	104.29778068500	24.02595414030	1.70271067652	0.59958183742
836	104.45516875600	24.03422379070	1.30964521999	0.80369072366
837	104.46806412000	24.03435456070	1.40460189302	0.91610785986
838	104.38779546900	24.03283614030	1.07870662429	0.87880120221
839	104.42579416500	24.03304556960	1.29247262413	0.91027141388
840	104.49186174000	24.03698309980	1.48084608209	0.78124164800
841	104.49491941000	24.04022355010	1.61203314122	0.88502776146
842	104.25952621000	24.02595069020	0.92796058977	0.67878699655
843	104.26764617500	24.02969616000	0.85732694415	0.60766866877
844	104.19442288500	24.04212864020	0.10613580904	0.10605562482
845	104.26920822500	24.04200368970	0.61701350027	0.34669766677
846	104.23895219500	24.03559484940	0.44730833194	0.23695250520
847	104.19024598500	24.03364721920	0.16857200984	0.10790408205
848	104.18491709500	24.04913499030	0.07194768219	0.06869813925
849	104.20303572000	24.04203264000	0.11748972124	0.08811729093
850	104.18233248500	24.05625333070	0.10103978375	0.06074115662
851	104.18785236900	24.04696946990	0.06468494851	0.06468113124
852	104.19218838000	24.05446973960	0.07959982334	0.07959982334
853	104.22235621000	24.04495916970	0.93438973528	0.21618157332
854	104.26589803000	24.02789636990	0.88571875837	0.63606048299
855	104.13083033500	24.05872680010	0.15979580208	0.14694972432
856	104.09724521000	24.03560592020	2.57996831349	1.03356610436
857	104.15280151500	24.03775152070	0.17109664262	0.06033720363
858	104.09225904000	24.03465782960	2.74564124532	1.18502504164
859	104.17215511500	24.05528441920	0.05625805015	0.05431564145
860	104.13009288400	24.03078596990	0.34190862958	0.21790390899
861	104.52259692000	24.01960434000	2.57348578075	1.01861621088
862	104.51274641500	24.02537082000	2.07933417564	0.97154508180
863	104.34238325000	24.04581179990	0.94094744625	0.50677073208
864	104.40013409000	24.04239614980	1.40272737593	1.01782795736
865	104.35573225100	24.04808058020	0.94163991994	0.52547632905
866	104.31965862500	24.05210688000	0.87587870409	0.46305559541
867	104.32605295100	24.05123448010	0.85139353715	0.43047458589
868	104.24386315000	24.05029419000	0.64290380353	0.29119486345
869	104.27450022500	24.05166309010	0.73272204614	0.45118555651
870	104.14148472000	24.05320964970	0.88422382061	0.51832459092
871	104.13318366500	24.05280747050	0.19198088215	0.08528054344
872	104.14708237500	24.05549916020	0.06316609023	0.05834369149
873	104.15739995500	24.05364695990	0.05756955149	0.04855585261
874	104.12765874000	24.04324755050	1.49020097943	1.45118772363
875	104.10988518000	24.04547316010	1.51518298086	1.13638723564
876	104.08164406500	24.04721672970	0.95199938129	0.42283589334
877	104.08724028500	24.04915520990	0.83899850179	0.62924887634
878	104.04851597000	24.03432096000	2.22841731161	1.24350120821
879	104.09745401900	24.04060764000	3.08557132626	0.91876230893
880	104.04671004000	24.05008161090	2.90195031910	0.94571250009
881	104.05449019000	24.05086502980	2.19723582123	0.51669960602
882	104.01705628900	24.05506821000	1.25448230409	0.58797650172
883	104.05613700900	24.03281376000	2.46261465462	0.97485446300
884	103.91742882600	24.04737138080	0.58749760370	0.58743077009
885	103.85636705500	24.06363948070	1.41314948102	0.79054358593
886	103.96447792600	24.05013602930	0.70098833676	0.51028535110
887	103.98104983000	24.04945368040	0.54067700560	0.54061451421
888	103.81589494600	24.04502802020	0.82474646393	0.81029866325
889	103.76675116500	24.06600954010	1.36449663039	1.27220530560
890	103.67051562000	24.05752046950	1.13046485876	1.12343621546
891	103.77691093000	24.05345508080	1.17339223977	1.04012234036
892	103.70571911000	24.05476671030	2.50725990342	1.27205137781
893	103.80881413000	24.04985912940	1.35601193939	0.82599878962
894	103.78364689000	24.04508832020	1.03029313427	0.85985966239
895	103.77505117000	24.05820725950	1.19814197083	0.96428874477
896	103.67896644000	24.05306273970	1.11910133014	1.11890036059
897	103.96323304500	24.05629359040	0.48910408088	0.48869017500
898	103.95818695500	24.05436461990	0.50043484863	0.50006812872
899	103.96499904100	24.06124250930	0.55811177781	0.49457161833
900	103.91810905000	24.04401012040	0.64234559016	0.64226708796
901	103.89625326400	24.05008248040	0.64146615976	0.64129365291
902	103.93189579500	24.05089331990	0.73364090352	0.58439457098
903	103.77943201500	24.05377674000	1.38134074675	1.09186090012
904	103.63175767000	24.05194257060	2.27704469168	1.28816783976
905	103.76739198000	24.06179825960	1.24561948928	1.13123173881
906	103.58214912500	24.06146082000	1.87593885150	1.55595675611
907	103.83640235500	24.05818232940	1.04897114537	0.78257050488
908	103.74042924000	24.06539168990	2.65549198898	1.99161899174
909	103.61962656500	24.06265091970	1.22413956774	1.20346902140
910	103.68131977100	24.06825459000	1.54917133509	1.18246510169
911	103.77636118400	24.05601647990	1.09221666116	0.96342860240
912	103.74865812500	24.06108018020	1.16929222169	1.16833740466
913	103.74292960600	24.05961977980	1.20978899859	1.20709620315
914	103.71813823000	24.06394497010	2.45151973699	1.89724854679
915	104.45299830000	24.00898040960	2.07333666969	1.61633831322
916	104.31457344000	24.01686135010	2.01659163438	1.04268043531
917	104.36444441500	24.01295189950	1.79638148513	0.69519501709
918	104.47325766400	24.01096952980	2.32526942776	1.34133668363
919	104.33514259000	24.00773901050	3.77338877119	1.00908723747
920	104.24894508100	24.00952803000	1.16616011012	0.93327722218
921	104.21718426000	24.01035846030	1.42559954403	1.42545451502
922	104.21902438400	24.02384627950	0.33089050301	0.23300811689
923	104.16917122500	24.00961910980	0.35737402092	0.34904305287
924	104.16905065000	24.02259461940	0.13497334057	0.12698040361
925	104.13648881900	24.02919212980	0.29276482480	0.17009217208
926	104.11997599600	24.03030749990	0.36355469635	0.24088204363
927	104.11846182500	24.00445107030	0.86110187181	0.63093374134
928	104.12392644500	24.01282046980	1.37694747575	0.88378754334
929	104.56623306400	24.00425702960	4.12325276059	2.17643448962
930	104.51524247500	24.01222265980	2.51510174542	1.07160341432
931	104.47642583000	23.99385081010	3.03283572259	1.22463332120
932	104.48903591000	24.00665262020	2.75441969200	1.45135843879
933	104.48152813100	23.99441558940	3.14956877030	1.23959574336
934	104.51744782400	24.00912764990	2.57427757228	1.01536122054
935	104.47172459600	24.00384237070	3.31322607754	1.27793259181
936	104.50363483000	23.98846920010	3.72930322891	1.24984322103
937	104.40394146000	23.99696411950	1.52555406259	0.50851802086
938	104.41316501000	23.99500202970	1.71608152770	1.63351457111
939	104.36549329500	23.99831474950	4.42474128440	0.90281197952
940	104.37151319000	24.00598166990	1.90689708753	0.71484583973
941	104.42497429000	24.01055415010	3.00961631308	0.85521318100
942	104.36996521000	24.01596738020	1.70058181769	0.68278436421
943	104.31517229000	24.00185382030	2.76233899979	2.50459729132
944	104.27850251000	24.01054902040	2.58573379697	1.54404273114
945	104.17247784900	24.00122199030	0.18676702847	0.17896078516
946	104.06313305500	24.01246266040	2.47545413844	1.59799306345
947	104.05254636000	24.02962055980	1.51439210394	1.09808842087
948	104.10079519000	24.02327022000	2.34688981996	1.91070320454
949	103.85070930500	24.03689895010	0.76706696546	0.76676077509
950	103.64880403500	24.03986084970	3.41525828155	1.58239227967
951	103.74303275100	24.04225500010	1.90883936720	1.05206180720
952	103.97252827500	24.00960051040	0.91901663211	0.91813484243
953	104.03553905400	24.03169844990	1.18891380886	1.15538745580
954	104.02425575500	24.02894891950	1.06557112636	1.06396420881
955	103.95606312000	24.01088976030	1.61615522970	1.57515703278
956	103.93911377500	24.02561132960	0.77190556395	0.75552789586
957	103.87710413500	24.02479952990	0.91960701537	0.80173863245
958	103.85253161500	24.03199917060	0.86756812952	0.80998010830
959	103.88772845500	24.03592026030	1.22304786787	0.68719185243
960	103.92036263000	24.01113825040	1.64861589743	0.74156266289
961	103.84576093600	24.01914267060	1.17152289387	0.82968543975
962	103.69904345500	24.03146766010	1.10520754870	1.06038848206
963	103.81813001000	24.03332739000	1.06182397701	0.83962184579
964	103.72763737000	24.04066500040	1.29995693846	0.97496770385
965	103.71287808000	24.01546040970	1.03648126257	1.02630747475
966	103.68301895000	24.01940103030	1.85014397003	1.43717922848
967	103.68152245400	24.03298998050	5.81441638408	3.85182179064
968	103.81775957100	24.03045537070	1.29795483749	0.84096853462
969	103.69115063900	24.03683414940	4.54264304826	4.03448014794
970	103.61285315500	24.02113658990	1.68488791652	1.44783006505
971	103.63575169500	24.02793735000	2.31445254304	2.06655395537
972	103.65039216000	24.01712912940	1.94227154758	1.56409210671
973	103.66991838000	24.02988956970	2.73546315061	2.17484798062
974	103.81169844500	24.03156446970	1.28094222544	0.86775991056
975	103.83400891500	24.03558845990	0.87602417116	0.76251088639
976	103.80378529500	24.01399382940	1.69745818911	0.98293820842
977	103.82045488500	24.02455814990	1.37210383685	0.86333375723
978	103.76455246500	24.03052548010	1.34083975347	0.98278963136
979	103.71782267000	24.03838620040	1.36823213633	1.03083375588
980	103.63272622500	24.04477827030	2.69193360158	1.23266259086
981	103.61474315400	24.04628783940	1.49241643562	1.36922198437
982	104.53089293500	23.96485752000	4.74949701352	1.30817993835
983	104.53181273500	23.98547834960	4.12212298595	1.25439976567
984	104.53701132000	23.97576498040	4.36983877051	1.27577507793
985	104.35687489500	23.96944787950	0.93068282857	0.84828517968
986	104.39430480500	23.98797843040	1.10259201609	1.02032982880
987	104.34863015500	23.99142770970	1.44979045245	0.92623128765
988	104.41286243600	23.98116333050	1.10952461115	1.02729834026
989	104.44571658500	23.97771123010	1.26807838469	1.11826199858
990	104.38789896500	23.98553727010	1.04729720642	0.96467482351
991	104.44053025000	23.98002353970	1.23073456959	0.99906841499
992	104.39830170000	23.98317513040	1.07172585273	0.98976041533
993	104.35261231500	23.98611003010	1.27439267269	0.86666350323
994	104.36911684500	23.97782169040	0.93817159513	0.85621034783
995	104.36914890500	23.96758878060	1.39776123184	0.46592041061
996	104.41508364100	23.96528847080	1.78455548599	1.37739357201
997	104.43119057000	23.97372606030	1.21409713672	1.06261578950
998	104.38720162500	23.96504088070	1.71355824200	1.28516868150
999	104.34403133000	23.99317677000	1.55978134410	1.03580968236
1000	104.33404638900	23.98980411080	1.89621984606	1.81285607482
1001	104.29169527000	23.98635717030	1.57912198984	0.63861207534
1002	104.30343199500	23.97694509030	0.91484402550	0.62913716217
1003	104.28652384500	23.98752360000	1.34352582724	0.60630776375
1004	104.23118233500	23.98368879020	0.89823486514	0.80482014019
1005	104.26602420500	23.99282585960	1.74545349246	0.95481064560
1006	104.27751971000	23.98392285000	1.46605080103	0.57279430599
1007	104.23989649500	23.98515597020	1.12605950444	1.03264477949
1008	104.25917845000	23.99071671060	3.03516972724	3.02790159863
1009	104.23467467000	23.98899425970	0.99330009569	0.89988537075
1010	104.32262609900	23.96955759020	0.92067316242	0.67636375248
1011	104.18792597600	23.98177220980	0.28557768213	0.22932974894
1012	104.16332269000	23.98965093020	0.22957763983	0.21616867459
1013	104.19790048500	23.97926747920	0.26374006303	0.24293462182
1014	104.16671821500	23.99113764040	0.23726617814	0.19156436367
1015	104.21304120500	23.97662007010	0.37155943807	0.34637819517
1016	104.12695961500	23.99312511020	0.42696809002	0.34930814662
1017	104.16754925500	23.99660127010	0.43878506611	0.25406875507
1018	104.16406500500	23.97988850950	0.26397669510	0.19082903552
1019	104.15720304500	23.99301230970	0.37613132566	0.23143212915
1020	104.09582844500	23.98951659020	0.49398667965	0.48015786428
1021	104.09074182600	23.98535688060	0.93228711576	0.89511142103
1022	103.97489725000	23.98031720920	3.24100801217	1.88656899808
1023	104.01599267500	23.98717250990	1.50438942849	1.38035891218
1024	104.02914924500	24.00172245040	0.84607210339	0.84208558013
1025	103.99512364500	24.00377273970	1.00694626641	1.00657016386
1026	103.97887468500	23.98809981040	2.88843323539	2.42307695969
1027	104.01338230500	24.00246881920	1.09379060926	1.08748032821
1028	104.05824660000	23.98765283950	1.99461825128	1.00756291919
1029	103.87016839500	23.99440949940	1.07289787769	0.90519881937
1030	103.87825507500	24.00399189000	1.14169469169	0.84758327154
1031	103.94910431600	23.98968791970	2.64633048413	2.14324192857
1032	103.89778451400	23.99438954960	1.50821579375	1.03562676935
1033	103.94658935400	24.00676053000	1.52914879182	0.50971626394
1034	103.89976471000	23.99839173010	1.94789224704	0.88703793485
1035	103.87822553500	23.99720916010	1.23837039255	0.90180282387
1036	103.84038217000	23.99123084990	2.14423942988	0.99470493485
1037	103.79862772900	23.99749829970	1.35049457166	0.97263030735
1038	103.76829648500	24.00797927960	2.56701047220	1.06311906322
1039	103.68283877000	24.00343344020	1.88203722529	1.88183198251
1040	103.77962836500	24.00526091980	2.96043946250	1.33679818980
1041	103.76957773000	24.00584975990	2.56434798583	1.08257756603
1042	103.76835623000	24.00205644020	2.87451536744	1.17808231160
1043	103.65195907500	24.01490570980	1.89971185397	1.63801159229
1044	103.82102766000	23.98950527950	1.30381739346	1.24601270790
1045	103.76663472000	24.00057395970	2.83737090683	1.27372860213
1046	103.69897433100	23.99493165070	1.51304256239	1.32946642023
1047	103.65724782000	24.00874421940	1.87253930021	1.61083903854
1048	103.63934626500	24.01329672060	2.03250936285	1.76816104177
1049	103.65257791000	24.00969255060	1.94969030170	1.68785739898
1050	104.42829887000	23.95680596960	1.79568025471	1.11096620916
1051	104.38378450600	23.95938942070	1.90765459467	1.39425161487
1052	104.37137532500	23.94157415980	2.27391165997	0.93259069302
1053	104.41491532500	23.95468466980	2.37873817646	1.14536691264
1054	104.38851097500	23.95905822000	1.89196914029	1.51354903089
1055	104.35665509500	23.94708759080	1.81522130152	0.85053549332
1056	104.41006506000	23.94902895050	2.69624169642	1.25441200638
1057	104.34446333500	23.95750275030	1.18685029857	0.80193219441
1058	104.33423752500	23.96406330020	0.81020247526	0.68023666320
1059	104.22187937000	23.94997829950	0.61665326641	0.33464000399
1060	104.25286511500	23.96797137030	1.60016128474	0.51574482791
1061	104.21851842500	23.94303326930	0.35787254215	0.30770543925
1062	104.31489708500	23.94065061030	0.80374911545	0.58161260725
1063	104.11790473000	23.94741876000	3.80195622688	0.45757066632
1064	104.20430237000	23.95244799050	0.32844612550	0.30552052444
1065	104.13084475600	23.96085569960	1.34268478606	0.34566159266
1066	104.09323267000	23.95618496980	1.92225910139	1.52407278883
1067	104.15280617000	23.95019537980	2.15159062320	0.34806646532
1068	104.18782699600	23.96196407990	0.26400359865	0.24534977991
1069	104.09066262100	23.95180257070	1.51218604296	1.08496222324
1070	104.13077976000	23.94590444980	3.38673917188	0.40932634728
1071	104.01255574500	23.97084680980	2.00559983916	1.28163723605
1072	104.06207609000	23.97315795020	1.41307387914	1.23939338265
1073	103.91959585100	23.95966778960	3.95556756588	1.13660544665
1074	103.94312687500	23.95891449020	4.23039816788	1.23202438456
1075	104.03636974500	23.96186682070	1.38033124152	1.22844923721
1076	103.92072316500	23.95642410060	3.74029089612	1.15385308387
1077	104.06015207000	23.94771138050	1.77412665800	1.11445352720
1078	103.91994595500	23.96087855980	3.98784539065	1.11514696547
1079	103.97588400500	23.95960496970	3.59091653534	1.29703200258
1080	103.93023077500	23.95559339960	3.66308166309	1.17855933488
1081	104.02586243000	23.95766301020	1.35214767350	1.19975684279
1082	103.93770961000	23.97725342960	2.18019178366	1.10877165691
1083	103.92089417600	23.97630447010	1.73648330883	1.02841805017
1084	103.79894112000	23.95888373930	1.27338991032	1.15172529443
1085	103.87779713500	23.96558562010	3.25894459283	1.27122310592
1086	103.85918350600	23.95679697020	2.62125553574	1.50362829590
1087	103.83993196500	23.97448340960	2.18711919541	1.65571494885
1088	103.83436224000	23.95771596010	2.22221572322	1.18782396311
1089	103.81800366000	23.96951187000	1.55573005373	1.10176117012
1090	103.85188145500	23.96298776990	2.93724275609	1.26340862201
1091	103.84007203500	23.96317830060	2.22219135656	1.17339394027
1092	103.86559981000	23.96686851000	2.83021432251	1.27614143312
1093	103.74695404500	23.98467147040	2.47461240849	1.23812993331
1094	103.70754828000	23.98113327020	1.82547176975	1.26833329732
1095	103.72716882400	23.97637791010	4.46035690596	1.27379088503
1096	103.76542459500	23.98213535990	2.28229151530	1.11576963480
1097	103.79368135500	23.98277480930	1.20038225091	0.98776025222
1098	103.76459495400	23.96791904990	3.70879359553	1.17871155726
1099	103.69886544500	23.97003098990	2.16375485210	1.62958260385
1100	103.68355861500	23.96275547950	2.68433956555	2.00240433092
1101	103.65051438000	23.98665678000	2.62831708881	2.34454310158
1102	103.69073322900	23.96462364020	2.54718586784	1.86525063321
1103	104.36460877400	23.92648703980	3.23638225898	0.96920930891
1104	104.38380718400	23.93448012020	2.53189803003	1.13305158261
1105	104.29589016000	23.92962803980	1.03722094930	0.57021076926
1106	104.24895876500	23.92819542040	1.56405295080	0.48381036395
1107	104.33273291000	23.93316369030	2.29627849226	1.64062792332
1108	104.22492318000	23.93647647010	0.36604831781	0.27453623836
1109	104.29260642500	23.92899245930	1.16426208425	0.56966316462
1110	104.29272342900	23.93786426990	0.85372975315	0.53727227783
1111	104.31123643500	23.91702750060	0.84443369323	0.75563209348
1112	104.29224749900	23.92479143970	1.17965299903	0.60097389127
1113	104.27329927000	23.92270280980	1.57397030045	0.60108256717
1114	104.29907327100	23.92296017920	1.26313187534	0.73462157328
1115	104.29370514500	23.91935738950	1.38239265250	0.60493244645
1116	104.18108669500	23.93944265990	1.11247090288	0.70585711496
1117	104.12524384500	23.94064563000	1.51519930236	0.43882626650
1118	104.18843897000	23.93130306060	0.87355042263	0.29118347421
1119	104.15388976900	23.92181570980	2.22171269943	0.63809727301
1120	104.17102902500	23.91786597080	1.76029276366	0.58926511815
1121	104.14482785000	23.91920172050	2.49664161213	0.78143992347
1122	104.19821531000	23.91960563990	1.78453939915	0.48614593946
1123	104.37905446500	23.91002337040	3.58792593547	2.75853667266
1124	104.32254889100	23.91632613060	1.50561281166	0.90417530057
1125	104.11809569000	23.91623513970	1.22757434848	0.84064090251
1126	104.01117265000	23.92066089010	2.34328469358	1.10933501474
1127	103.96555235500	23.92517331000	2.12449537729	1.68986165745
1128	103.94196263500	23.93592921030	4.03568116816	1.25325212958
1129	103.96075462500	23.92719471060	2.03005446921	1.73552045139
1130	103.98891709500	23.94797811050	4.17202694449	1.31531123818
1131	104.01142087000	23.94571031970	1.93649712430	1.18757843387
1132	103.96758690500	23.92298781000	2.27934435235	1.46490969611
1133	104.05728990900	23.93362133940	1.83751904265	1.02785032013
1134	103.91706286500	23.94698906990	2.69108941321	1.19350597082
1135	103.89174442500	23.93557119030	4.29611035705	1.35838340406
1136	103.89779785000	23.93588555970	4.50881680543	1.27484879544
1137	103.81723110500	23.94495855010	1.83157745068	1.19079271257
1138	103.81723201500	23.93021273950	1.43992276672	1.25699228620
1139	103.88500002900	23.93791697990	4.01779035646	1.32989052015
1140	103.83584669500	23.92911720010	1.91403360024	1.62386850395
1141	103.80465091500	23.94856934980	1.33777797248	1.20097511221
1142	103.86716669000	23.95102742990	3.01886121733	1.90332871379
1143	103.70675196100	23.93701601980	5.29901676026	2.33730484043
1144	103.75035478500	23.95124847050	2.91303499517	2.77683141894
1145	103.78567367000	23.92743156040	1.58373028492	1.25801564475
1146	103.72969708400	23.94563211020	4.93398710521	2.42812343909
1147	103.80217806000	23.93393964060	1.31420203825	1.16323011094
1148	103.80271895000	23.93188980020	1.33467757500	1.18283844976
1149	104.21721936500	23.89035015060	0.41933313805	0.41142932351
1150	104.33140920900	23.88175728060	1.82618907665	0.84745864928
1151	104.24296081600	23.90580581970	1.21793937787	0.62099924173
1152	104.25143701000	23.90663529000	1.63789524646	0.50588064254
1153	104.26592879500	23.90121009040	2.06208956198	0.70747674862
1154	104.32920347500	23.90191820990	1.16329071725	0.96325436273
1155	104.20276247500	23.90026515080	0.45055796358	0.42654591964
1156	104.20862938400	23.90109336000	0.42934719000	0.40696495491
1157	104.12128891500	23.89543001960	0.89693962022	0.73944978843
1158	104.18479396500	23.89987472960	0.68949435448	0.49508241386
1159	104.14226249000	23.90016822070	1.29520297851	0.67491803262
1160	104.09401222500	23.91291611990	2.08537097032	0.94536548043
1161	104.35341511000	23.89796277020	6.14430745837	0.92537305206
1162	104.29563095000	23.90362776050	1.34447613411	1.08265130938
1163	104.06921815600	23.89217595000	1.02698475610	0.83616831851
1164	104.08787728500	23.91589077070	1.91663584878	0.98205901015
1165	104.18140747000	23.91189291020	1.05250553906	0.59973779425
1166	104.01985513600	23.89199439030	2.30772319612	1.05045640392
1167	104.05744975500	23.89505508050	1.02578729782	0.87085166644
1168	103.83694937000	23.90002724980	4.96771201654	1.66262032183
1169	103.90022874000	23.90056116010	2.49954553455	1.53346772168
1170	103.87680768500	23.91337305020	3.85356341259	1.42124827225
1171	103.79628773600	23.91386057970	1.48044674333	1.29390118609
1172	103.72966866500	23.92223361020	1.97483517149	1.61966123107
1173	103.72372759100	23.91391691960	2.23387961623	1.69284343279
1174	103.72096945000	23.91837989970	2.22339354451	1.67227091864
1175	103.77271152500	23.91455214030	1.75866451802	1.36899413554
1176	103.72949443500	23.90275056080	2.31597499203	2.05407793582
1177	104.13743742500	23.87085047980	1.09918143195	0.63570603568
1178	104.11744752500	23.86038371970	1.66961493714	0.75705626938
1179	104.10586651500	23.88205895990	0.81604104056	0.69822584756
1180	104.09997654000	23.87652560970	0.83881459673	0.71574365673
1181	104.09020723500	23.86339877970	1.11205479205	0.77856944473
1182	104.07177504600	23.86635318030	0.94955765844	0.82265579848
1183	104.12243100000	23.88152651990	0.76791731183	0.64568876899
1184	104.00008283100	23.87662713010	1.36107542115	1.13808823721
1185	103.99581702900	23.87707968020	1.26434911170	1.11574738675
1186	103.97410884000	23.87295074960	1.44105975775	1.20779599197
1187	104.03487811500	23.87460671980	2.04304657212	0.95940875583
1188	103.99951457000	23.87236715990	1.28965341739	1.12131412772
1189	103.91609123000	23.88805092010	1.69347955107	1.49264795711
1190	103.87914246600	23.87318031010	3.41814279993	1.62970206052
1191	103.75485714900	23.87634945060	3.25018184742	1.47521418144
1192	103.75666542500	23.89782713940	1.76180066923	1.45892327510
1193	103.76298324000	23.87875752010	2.49851947142	1.43021624419
1194	103.75301646500	23.88887361020	2.15117682209	1.54187837610
1195	104.13397459500	23.84482637990	1.92661791851	0.77517291824
1196	104.10410717000	23.85242784060	1.12125629471	0.93966650049
1197	104.15379366000	23.83298358060	2.75465806967	0.71379735316
1198	104.08598980500	23.84410365050	1.26907014516	0.88281592078
1199	104.06485855500	23.83613226010	2.27658569698	0.93217003555
1200	104.02523064500	23.83435902030	2.88160727758	2.00969466928
1201	103.89467053000	23.84063837960	2.05579591255	1.83386041865
1202	103.98151711500	23.83388655050	1.56792635050	1.30118349448
1203	104.03686492500	23.84862323930	1.34852882189	1.01095177422
1204	104.00314284400	23.84698733940	1.59029928473	1.46415968934
1205	103.87345752100	23.84082324040	2.66250728048	1.72059418004
1206	104.10411490500	23.82618534070	1.88541513488	0.88597172986
1207	104.13202285500	23.82729803980	2.32785839112	0.77974321575
1208	104.10997624900	23.81200223980	1.73078189824	0.96670760276
1209	104.07467248500	23.82421490980	3.16545428342	0.96493077418
1210	104.05615661000	23.82107207940	2.62297519553	1.02818973143
1211	104.08913980600	23.80663956040	1.32745191761	1.09591848803
1212	104.06159172600	23.80854411010	3.02497726213	1.19207109454
1213	104.05182725000	23.80957700950	3.34979296139	1.09813713852
1214	103.99516200500	23.81253944960	2.08983450340	1.45596622813
1215	104.02594884600	23.80777773060	2.99663381527	1.23048397397
1216	103.97872600500	23.83109325020	1.42342287383	1.27761059037
1217	104.11613947000	23.79655079940	1.30845643273	1.29428910326
1218	104.09294969500	23.77496966980	1.12004039937	1.10595548122
1219	104.09415821000	23.78189052020	1.17041170919	1.15227451123
1220	104.09433804000	23.77907943060	1.13433933421	1.12010755034
1221	104.09229936000	23.78262147030	1.14287453497	1.13135957441
1222	104.10892848900	23.75791557070	1.69061929209	0.98565958290
1223	104.08227336400	23.76177600080	1.12706524346	1.11849585253
1	105.04780237000	24.43472007020	3.13937678346	0.56895667599
2	105.06679361400	24.43013577020	4.69281930411	0.65048832445
3	105.05118403600	24.39986757030	3.00111751080	0.80618382208
4	105.01224604500	24.42409272060	2.14667289666	0.69664283464
5	105.08534368500	24.40655139030	3.78056722543	0.75381889634
6	105.07531321000	24.41183076040	8.21279737964	0.59870002546
7	105.00844158000	24.42330285020	2.05938109092	0.68308620108
8	105.00643996600	24.42739965020	2.18986165362	0.77947913537
9	104.85983105400	24.40811375930	2.24208541103	0.56330964181
10	104.77236115500	24.41764527010	3.70974417296	0.71667609418
11	104.79869802500	24.43120101030	2.51526818612	0.60867335950
12	104.78120023000	24.43563854950	2.78119731696	0.96176946844
13	104.80733441500	24.42541356000	2.52722945736	0.51949344648
14	104.72056091000	24.41285127000	5.42874684897	0.54803864486
15	104.59080054500	24.41877998980	7.46350643772	0.57872905711
16	104.54109858500	24.43396983000	4.05451093986	0.53752658095
17	104.56390441000	24.43792982990	4.27403557685	0.56211101274
18	105.07584367000	24.37463130070	1.82346706048	0.48820370694
19	104.97862333000	24.37573920060	1.80562846394	0.81146965229
20	105.03169435600	24.37724543980	2.36067705095	0.85475660123
21	104.96006713400	24.37837761020	2.07238763617	0.56936530492
22	105.06301561000	24.38050904980	1.72636078375	0.48065043090
23	105.05925647000	24.38168564940	1.72853013343	0.85508296891
24	104.96558429000	24.38928549000	2.32696429405	0.51939935507
25	104.97675097000	24.38882772000	2.03222354390	0.76434110035
26	105.06372373000	24.38441904080	1.87106778448	0.65976707671
27	104.98678774500	24.38395755050	2.07677545587	0.77188104539
28	104.98283407500	24.39611154050	1.91107408730	0.42258686754
29	105.05830912500	24.38337777020	1.73480086829	0.54091967053
30	104.93789956900	24.38599239000	1.92844905326	0.44524139515
31	104.84503883000	24.40536720030	2.33008681158	0.45563137485
32	104.88900187500	24.40062186050	2.39663984665	0.41978021553
33	104.91509447900	24.39013059020	2.06890100018	0.53525306521
34	104.89340718500	24.39966183020	2.13049820287	0.40618331608
35	104.88016584400	24.38774316010	3.53389955034	0.43730368344
36	104.88942271500	24.40422423000	2.13340425450	0.42409723779
37	104.86068229000	24.40283436000	2.30208375440	0.52396114832
38	104.86823490500	24.40659564050	2.30492462033	0.52132798945
39	104.88676411500	24.40593375010	2.16131344685	0.49797331588
40	104.83935409600	24.40271633940	2.36700969868	0.47675462173
41	104.83021762500	24.38745704970	2.48896271650	0.41574099401
42	104.85881045500	24.40660184990	2.24978672334	0.43607361981
43	104.86359397400	24.38009232020	2.83731496095	0.34885480584
44	104.89224942000	24.40403453980	2.13196117826	0.31731015981
45	104.95033290000	24.38451135000	1.96404864000	0.36574888875
46	104.91575311000	24.39380115060	1.98660765200	0.33982113510
47	104.88900096500	24.39856053040	2.32736622941	0.47481050394
48	104.92968384600	24.38882691000	1.93875897966	0.40873874028
49	104.94545743500	24.39194162950	2.56234990172	0.34746386820
50	104.88057660500	24.38017200010	3.32032437470	0.34990916123
51	104.80609387500	24.40635737950	2.45789145230	0.52916017900
52	104.78401237500	24.38905026000	2.59806700567	0.70161025337
53	104.75354519000	24.39789542960	2.80327368210	0.33101002258
54	104.79412765500	24.39120536980	2.58583421707	0.42609047501
55	104.77179125000	24.40169076030	2.71359658810	0.33948201373
56	104.56533703100	24.39183102040	6.96515231847	0.58182801186
57	104.56523584500	24.41064444060	5.97519231494	0.44603340046
58	104.55823493600	24.39216516020	6.76024283547	0.28684131059
59	104.51848518900	24.39674558970	3.65388880063	0.65267939514
60	104.59510866000	24.41373962960	7.63671994846	0.53378051593
61	105.10409248600	24.34609286950	2.79243012483	0.43007735413
62	105.15102587600	24.34774428070	4.70290462646	0.40068739839
63	105.17024413000	24.33852720030	3.60196144938	0.33768261983
64	105.10591483000	24.36675363040	4.14648172581	0.28147786574
65	104.99550029500	24.36928737030	2.01855360477	0.33352242035
66	105.00962867500	24.36033249040	1.82875193654	1.21110306055
67	105.05629637900	24.36759693000	1.67860997047	0.61003857830
68	104.97258810500	24.36530199040	2.38721382229	0.57294133268
69	105.01408942400	24.35572776050	1.62942775067	0.43288868420
70	105.03762174600	24.34547106030	1.53168514226	0.29057654975
71	105.01300421500	24.34799934010	1.56025625814	0.46217163507
72	105.05376556600	24.35488890030	1.70812896113	0.29507174661
73	104.85030653900	24.36235676940	2.69994619180	0.33920696961
74	104.86486258500	24.35650529970	3.24765870790	0.27706730200
75	104.85652068500	24.35116331940	3.43741142131	0.68418038869
76	104.88536569100	24.35617856980	2.72137575670	0.52652541895
77	104.82633395500	24.37337555940	2.61031805075	0.21550536186
78	104.95459852400	24.36190650040	2.00487937478	0.52419711739
79	104.88932947500	24.37676330960	3.60672209743	0.36220499665
80	104.91049313500	24.35424300040	3.15327903101	0.33771534184
81	104.93068229000	24.35527635070	2.43371418670	0.40804806478
82	104.89248864500	24.36275151010	2.79037670990	0.25047037965
83	104.82508277500	24.37733447980	2.54716154347	0.30253695856
84	104.86210339600	24.37199774930	2.67297265548	0.35037731277
85	104.82901649500	24.37843209010	2.56865945161	0.36110361132
86	104.94827693000	24.34674203980	1.93298480650	0.43099696264
87	104.80076243000	24.35717544020	2.93118048102	0.49637627560
88	104.78996514000	24.36488148080	3.54756199859	0.19378115571
89	104.80447421500	24.37101528050	2.64817435524	0.80321009303
90	104.71589278500	24.36199334990	5.06087260800	0.26401783211
91	104.71878556900	24.36318969030	5.19579136323	0.24406915450
92	104.76144990400	24.35707556970	5.19556471387	0.64355871032
93	104.72290794000	24.35922504000	6.27187043710	0.22737522166
94	104.76477557000	24.36823836050	3.78504016744	0.35396320032
95	104.59602594000	24.36738506950	6.19847604308	0.26803436498
96	104.64570935000	24.36000252060	8.93281601166	0.13238331900
97	104.57763354400	24.38242259940	6.26323049780	0.14295690848
98	104.59725748500	24.38488268970	8.08271529467	0.11315893834
99	104.61162960500	24.36039968950	8.69409153943	0.14734505650
100	104.58110467100	24.36177995990	6.78809480060	0.17367886580
101	104.60553012100	24.36744690010	5.70738233225	0.13738910553
102	104.51602045500	24.36817092010	3.74604791833	0.11933378659
103	105.13386702000	24.31430747980	1.41855103497	0.17118371076
104	105.12454428000	24.32973159000	1.99504035127	0.13445763968
105	105.11596585100	24.33751583980	2.63948322923	0.15457560155
106	105.16335892900	24.31756808940	2.60144314931	0.03319100428
107	105.18717023500	24.32679491990	2.92536170768	0.08264062860
108	105.02837009000	24.32788890060	1.51504860866	0.14902968866
109	105.03930636500	24.31697760010	2.14838663092	0.10259761188
110	105.00241248000	24.32787546050	1.86784121871	0.11998370011
111	105.03381724500	24.33741776990	1.47545138878	0.06187029169
112	104.98736790500	24.32526912040	2.40189624286	0.05924978970
113	104.93333658500	24.32068287060	2.14033659981	0.05983712550
114	104.92389467000	24.33034347010	2.13614084506	0.10834960931
115	104.91896285500	24.32217281980	2.15480946670	0.03190401417
116	104.92748063100	24.32785230040	2.09764242807	0.14123794080
117	104.92940556000	24.33232142980	2.10122827559	0.37784118411
118	104.91800490500	24.31985292010	2.42561397018	0.49079022153
119	104.87501857000	24.32839128010	2.40415228350	0.13502949728
120	104.91577579100	24.32285246970	2.12290947410	0.25163332738
121	104.91867179500	24.32482259990	2.09953758973	0.53105357791
122	104.86871800900	24.32771405960	2.46073246616	0.39011817881
123	104.88097763400	24.34318137040	2.64633263134	0.23201644858
124	104.93323561000	24.33380652000	2.16190236689	0.08892262432
125	104.86707514500	24.34102451980	2.59918369805	0.14068785448
126	104.93565929100	24.32010843010	2.12830304677	0.11146676223
127	104.91509521500	24.32789310000	2.12710307690	0.07704548788
128	104.93875045500	24.34530237020	2.01873247316	0.13348641684
129	104.78500525600	24.32642274010	2.90636807390	1.13670249134
130	104.76105769500	24.33002418010	3.80215389905	0.97730377365
131	104.80433526500	24.34740840060	2.76287354051	0.91748023658
132	104.72189111900	24.32681585980	5.80562037809	0.72823548391
133	104.75642285600	24.32540300970	3.93461098368	0.64089716518
134	104.80202369000	24.33588089980	2.85925454368	1.14044720466
135	104.77235321000	24.34189455050	3.06586080887	0.90472298562
136	104.72902615000	24.34095363000	5.06254012232	0.88466608780
137	104.73999263000	24.33247833040	4.60395189524	0.59628486940
138	104.58443502500	24.33607395030	4.29910434738	0.53685607162
139	104.62939938500	24.34867199990	9.56120542376	0.90471489356
140	104.55185233500	24.36075809970	4.34819569589	0.60624047837
141	104.62549786500	24.33011145010	4.67453400882	1.11064211791
142	104.56155647000	24.34737438040	4.44071813660	1.15461285616
143	104.65789645500	24.33025203000	7.31207592878	0.04315055515
144	104.64324444000	24.34454979000	7.79413694150	0.03195332968
145	104.53481262000	24.35356679980	3.96535678736	0.06439542158
146	104.53655698500	24.34112763040	3.62628443404	0.06567298804
147	104.53913224900	24.34851675010	4.14504604563	0.06328790138
148	105.10370640000	24.29776925960	1.29031396916	0.02870248511
149	105.09832529000	24.30051279040	1.46756235099	0.06258645059
150	105.09621265500	24.28448226030	1.13698856156	0.05709623077
151	105.16580098500	24.29776529970	2.44506512632	0.06675734085
152	104.97704273000	24.31008351050	3.09022249070	0.08089904445
153	105.01333451000	24.28662789030	2.24150869333	0.09400229984
154	105.05748438500	24.29922359990	1.29400966806	0.03582161239
155	104.96561939500	24.28793613000	3.31143358237	0.08785314309
156	104.96920535500	24.30540360000	2.30828185696	0.13357413971
157	105.06383695500	24.29484174000	1.26847040395	0.15958525333
158	104.99556312000	24.29325377950	2.58510986599	0.13784481081
159	105.06413575000	24.29167964930	1.48541958946	0.33824364004
160	105.00929134500	24.30484631980	2.40324190540	0.25042446500
161	104.87868930100	24.29612433030	2.41407282215	0.81038679792
162	104.87804974400	24.31277007000	2.36399416176	1.10320818845
163	104.91894917000	24.30331146050	2.26215865069	0.05720217477
164	104.88123754500	24.30085697990	2.48162252598	0.20095999265
165	104.88021820500	24.30839930950	2.30549516428	0.14325079617
166	104.82934878500	24.31665423070	2.77110809060	0.14975130525
167	104.83417276400	24.31972374080	2.82979148817	0.13830096487
168	104.90923691500	24.29367363010	2.49731104194	0.14943059221
169	104.94898974000	24.29598651020	2.89031683046	0.25171972292
170	104.83212113600	24.31793958010	2.77006381305	0.16044376708
171	104.76454698400	24.29968605000	2.97416359092	1.12520239582
172	104.72231017500	24.31337048970	4.62391366521	1.04972744694
173	104.70768318400	24.32020013990	4.62946603177	0.99980029071
174	104.72710104500	24.29854091980	4.69594643590	1.07969386692
175	104.77814581500	24.32023466970	3.50492163264	1.08968386766
176	104.76231748500	24.32258262020	3.83710108393	0.56204774885
177	104.60553120500	24.30568751950	2.92680715462	1.03879025407
178	104.61415699000	24.30816209920	3.15878031362	1.01335082580
179	104.57742438400	24.32269392020	3.14203502626	0.96396355838
180	104.56419221500	24.32125278000	3.26152049775	1.02638370876
181	104.57972566900	24.32326694950	3.12441275489	0.62573299375
182	104.57721522500	24.31884330010	3.09098337680	0.29202622251
183	104.64311718000	24.31992429000	7.82935943384	0.22095572288
184	104.55283079500	24.32464515000	3.29165002616	0.14335060058
185	105.12044711100	24.27870074940	2.01978245658	0.10866700787
186	105.13192805400	24.25588506010	2.40689436522	0.16522684310
187	105.17118821900	24.25234922980	2.95211039828	0.18207785699
188	105.16956569000	24.26617097980	2.60424440566	0.18952721965
189	105.05731680600	24.25962003020	1.26426761779	0.19368225614
190	104.99289587500	24.26488190980	4.24221772874	0.23560431442
191	105.04564594900	24.26181389990	2.21988200469	0.14528027911
192	105.02200782500	24.27373851040	2.56984736415	0.09757614522
193	105.05364912100	24.26345861950	1.34947206981	0.26623765369
194	104.98943105000	24.27044420980	3.70413768588	0.27627990742
195	104.98491937500	24.28502174980	3.04439690830	0.15990947671
196	104.97066929900	24.28554197910	3.26038160735	0.27094577085
197	104.89506139000	24.27106436960	2.59142667493	0.36889248864
198	104.90443397000	24.26598518960	2.59082559056	0.23377934921
199	104.90283646600	24.26846679050	2.53358525264	0.32249150683
200	104.88330772600	24.28315251000	2.44109958534	0.55307417556
201	104.85376002500	24.28138494020	2.45917775998	0.92014686643
202	104.85746442500	24.27338946000	2.38828543967	0.95291126372
203	104.88375754500	24.28154225980	2.45354328385	0.83426289926
204	104.88409774500	24.27946194090	2.48262977529	0.82478483441
205	104.82438473400	24.27862191010	2.67699503353	0.86193709902
206	104.73231401400	24.29406765030	4.89402368670	0.36584944456
207	104.73697783500	24.29120535040	4.12076915132	0.29390242738
208	104.68854739000	24.29755461000	6.99689523568	0.27969140365
209	104.80656907000	24.27959004070	2.74729859481	0.29643016998
210	104.68816795500	24.28032902940	6.81302024943	0.27740128662
211	104.80499820100	24.26840349030	2.77815794912	0.20490015735
212	104.77774531000	24.28209998990	2.86905865049	0.26326695183
213	104.75278684400	24.27623514040	3.38222706883	0.19835592356
214	104.79114793000	24.27883479030	2.78585446899	0.28990532459
215	104.78503780400	24.26687450950	2.86336343447	0.29222339366
216	104.76207882100	24.28211873910	2.93051169807	0.34825378776
217	104.76672678600	24.28274141990	2.90855179902	0.28814361585
218	104.65040897600	24.27330617970	4.89463773429	0.21779577611
219	104.57931634500	24.28111223980	3.83488647940	0.29031964020
220	104.65072723000	24.29551314030	4.28124083857	0.24756831520
221	104.55412768500	24.29000034030	3.80519546408	0.28668695727
222	104.62166676500	24.29123204990	3.77366497235	0.44501923709
223	104.67267300000	24.29724302990	6.46372421872	0.40026118336
224	104.62835285100	24.29951748000	3.65237977179	0.43357886612
225	104.59926127100	24.27654174030	3.06089365069	0.50725385758
226	104.65883351000	24.29713862970	4.54466638039	0.32413990186
227	104.61801385000	24.27378879010	2.74050142867	0.26106431235
228	104.65989121000	24.27437919050	5.00685985011	0.33940110328
229	105.11203247900	24.24130197030	1.85824533869	0.23838604497
230	105.14553587900	24.24888212980	3.44843480969	1.18409634357
231	105.16660486500	24.23272373990	4.46216870844	0.43752411634
232	105.19216830500	24.24350517030	3.50563097556	0.96693674342
233	104.97280265500	24.23362793960	5.52326656019	0.55814453061
234	104.98489183000	24.24303735090	4.98682788083	0.80261004789
235	105.03471797000	24.22913733040	1.28087768822	0.67274027848
236	104.98329828000	24.25753778930	4.16359455089	0.80562687401
237	104.97654702500	24.24095024990	7.23644347351	0.63706094200
238	105.04526977100	24.24036848990	1.21101757804	0.75448886555
239	105.01983775500	24.24825560980	1.93227197811	0.61908537491
240	105.00210612500	24.24229628980	2.39031791533	0.46895706095
241	104.92459019000	24.25405041040	2.68042988395	0.40714654339
242	104.88837544500	24.25675580950	2.65737924784	0.36046586097
243	104.90360597500	24.24025583970	2.75549931620	0.43470037367
244	104.90695218500	24.24446729930	3.35296625028	0.30700370300
245	104.88782916400	24.24502358990	3.20830185153	0.30555220529
246	104.84108155500	24.24266927930	2.21877100660	0.37256101577
247	104.86124803000	24.24464513990	3.51938880104	0.34434950494
248	104.84754731500	24.23871935990	2.22824191594	0.24614865161
249	104.86805885600	24.24215186950	3.29786602649	0.40962956679
250	104.83274483400	24.23678268010	2.79560641083	0.45201423420
251	104.86234818500	24.24377609990	3.48875448282	0.28321217073
252	104.83697752500	24.25160510990	2.31312594435	0.35039240923
253	104.84576497500	24.26289497970	2.27329027794	0.45282094603
254	104.82794945100	24.26048223050	3.82961472112	0.59818886051
255	104.82825024000	24.24883877980	3.78537109209	0.34005833396
256	104.87647096400	24.25176692970	2.72759282443	0.50863136832
257	104.76818656500	24.26622636020	2.93564314633	0.37216192249
258	104.77328508500	24.26628068940	2.87828903229	0.32574283820
259	104.70820408900	24.26797215030	5.82359878329	0.52060576689
260	104.76455759100	24.26367303010	2.91538164525	0.45973019931
261	104.78104903000	24.25406670030	3.28681558446	0.55537637252
262	104.73710652900	24.23938434010	8.12820347737	0.50582875870
263	104.74505460900	24.23883033000	7.62589342394	0.50341705798
264	104.69440222600	24.25576020040	5.59994272299	0.60140877940
265	104.73012683000	24.24812109030	4.49798055968	1.26534603871
266	104.79903353400	24.25361777920	2.92652162061	1.11900028211
267	104.74569325500	24.26327919020	3.50741742377	0.85412163847
268	104.55808356000	24.25143330040	3.64254023065	0.69015425920
269	104.67068993400	24.26627661070	4.87694986942	0.71437668090
270	104.57637463000	24.24567452960	5.06109148180	1.05497086214
271	104.63351076500	24.25730481020	2.61693774603	0.69797922578
272	104.58894491400	24.25838918990	4.06068461147	0.40028473232
273	104.55466931100	24.26700339000	3.39020176859	0.30404161119
274	104.63535575500	24.25514090970	2.64589580385	0.34041398913
275	104.63803864500	24.25290555060	2.61027171417	0.34349999062
276	104.53193047500	24.25380647980	3.73213553304	0.89796187989
277	105.08322457500	24.22303407010	0.91297777028	0.25844568857
278	105.08314536900	24.20692817970	1.06272931580	0.48694082043
279	105.14189556400	24.20486934040	2.76008982832	0.51677502507
280	105.19520220900	24.21453960030	3.39043999840	0.44860903677
281	105.20358695000	24.21699243020	3.50760368850	0.44237828282
282	105.16887811500	24.19887533950	3.39638977436	0.57719394137
283	105.21739333000	24.20278563030	3.39043999840	0.46542794142
284	105.04743067000	24.22290521990	2.33433359576	0.47409680273
285	104.98205483500	24.21081330000	4.09636962628	0.46810274178
286	105.02536698500	24.22593234020	1.45911648173	0.39859098824
287	105.00779159500	24.20728551080	3.34695464330	0.39204045005
288	105.00195779500	24.20838375000	2.46353339484	0.40844066204
289	104.89849849500	24.21317196030	3.42406938749	0.53910352019
290	104.93492236500	24.21423894040	3.15062610676	0.38935090360
291	104.92119792000	24.22832358080	2.94805734742	0.54915721191
[truncated: 142,726 more rows]
